# Supplementary material for: Transcriptional landscapes at the intersection of neuronal apoptosis and substance P-induced survival: exploring pathways and drug targets
Source: Cell Death Discov. 2016 Aug 1;2:16050–. doi: 10.1038/cddiscovery.2016.50 (PMC4979452; doi:10.1038/cddiscovery.2016.50)
Supplement: Supplementary Data S1 [file cddiscovery201650-s10.xls]

## Sheet: Pathway Maps
Supplementary Data S9. Deregulated pathways.
Maps		pValue	Ratio
1	Cytoskeleton remodeling_Cytoskeleton remodeling	1.26583e-13	58/102
2	Cytoskeleton remodeling_TGF, WNT and cytoskeletal remodeling	9.88214e-13	60/111
3	Cytoskeleton remodeling	2.75213e-12	33/46
4	Cell adhesion_Chemokines and adhesion	1.42595e-11	54/100
5	LRRK2 in neurons in Parkinson's disease	1.65214e-11	26/33
6	Translation_Regulation of EIF4F activity	1.64301e-10	34/53
7	Development_EGFR signaling pathway	2.58589e-10	41/71
8	Reproduction_GnRH signaling	2.07221e-09	40/72
9	Development_TGF-beta-dependent induction of EMT via MAPK	1.3617e-08	29/47
10	Development_PIP3 signaling in cardiac myocytes	1.3617e-08	29/47
11	Development_TGF-beta receptor signaling	1.93894e-08	30/50
12	Neurophysiological process_GABA-A receptor life cycle	2.49925e-08	20/27
13	Cell adhesion_Integrin-mediated cell adhesion and migration	2.68762e-08	29/48
14	Cytoskeleton remodeling_Neurofilaments	2.79891e-08	19/25
15	Cytoskeleton remodeling_Regulation of actin cytoskeleton by Rho GTPases	2.98283e-08	18/23
16	Some pathways of EMT in cancer cells	3.67826e-08	30/51
17	Development_Flt3 signaling	5.11313e-08	27/44
18	Development_Slit-Robo signaling	5.61066e-08	21/30
19	Signal transduction_JNK pathway	7.01107e-08	26/42
20	Immune response_Oncostatin M signaling via MAPK in mouse cells	8.07674e-08	23/35
21	Development_Ligand-independent activation of ESR1 and ESR2	9.99354e-08	27/45
22	Development_Thrombopoietin-regulated cell processes	9.99354e-08	27/45
23	Development_Endothelin-1/EDNRA signaling	1.22276e-07	30/53
24	Immune response_IL-6 signaling pathway	1.36259e-07	21/31
25	Signal transduction_PTEN pathway	1.89175e-07	27/46
26	Development_Neurotrophin family signaling	1.91809e-07	25/41
27	Cytoskeleton remodeling_Integrin outside-in signaling	2.45673e-07	28/49
28	Cytoskeleton remodeling_FAK signaling	2.58144e-07	31/57
29	Transport_Macropinocytosis regulation by growth factors	3.44657e-07	33/63
30	Apoptosis and survival_BAD phosphorylation	3.70778e-07	25/42
31	Development_Prolactin receptor signaling	4.33252e-07	31/58
32	Transcription_Androgen Receptor nuclear signaling	4.91252e-07	26/45
33	Translation_Non-genomic (rapid) action of Androgen Receptor	5.17049e-07	24/40
34	Cell adhesion_Cadherin-mediated cell adhesion	6.69197e-07	18/26
35	G-protein signaling_Ras family GTPases in kinase cascades (schema)	6.69197e-07	18/26
36	Normal and pathological TGF-beta-mediated regulation of cell proliferation	6.6936e-07	21/33
37	Development_A2A receptor signaling	6.93126e-07	25/43
38	Development_Gastrin in cell growth and proliferation	8.00509e-07	32/62
39	Development_GDNF family signaling	8.83951e-07	26/46
40	Cytoskeleton remodeling_Reverse signaling by ephrin B	8.99757e-07	20/31
41	Immune response_MIF-mediated glucocorticoid regulation	7.97015e-06	15/22
42	Transcription_CREB pathway	1.08258e-06	27/49
43	Development_Role of CDK5 in neuronal development	1.37219e-06	21/34
44	Development_VEGF signaling via VEGFR2 - generic cascades	1.7359e-06	39/84
45	Translation_Insulin regulation of translation	1.78345e-06	24/42
46	G-protein signaling_G-Protein alpha-12 signaling pathway	1.9237e-06	22/37
47	Development_MAG-dependent inhibition of neurite outgrowth	1.9237e-06	22/37
48	Immune response_IL-15 signaling	1.98638e-06	32/64
49	Development_Leptin signaling via JAK/STAT and MAPK cascades	2.04294e-06	17/25
50	Transcription_Transcription regulation of aminoacid metabolism	2.04294e-06	17/25
51	Development_Angiotensin signaling via PYK2	3.16071e-06	24/43
52	Development_FGFR signaling pathway	3.45387e-06	28/54
53	Development_Regulation of CDK5 in CNS	3.46534e-06	18/28
54	Signal transduction_cAMP signaling	3.58056e-06	22/38
55	Immune response_MIF-induced cell adhesion, migration and angiogenesis	3.79406e-06	25/46
56	Cytoskeleton remodeling_Fibronectin-binding integrins in cell motility	5.1984e-06	19/31
57	Development_Beta-adrenergic receptors transactivation of EGFR	9.17888e-06	21/37
58	Cytoskeleton remodeling_Role of PKA in cytoskeleton reorganisation	1.12173e-05	22/40
59	Immune response _IFN gamma signaling pathway	1.24387e-05	27/54
60	Development_Thyroliberin signaling	1.38939e-05	29/60
61	Protein folding and maturation_POMC processing	1.40935e-05	18/30
62	Development_Activation of Erk by ACM1, ACM3 and ACM5	2.16312e-05	23/44
63	Apoptosis and survival_HTR1A signaling	2.59846e-05	25/50
64	Development_Membrane-bound ESR1: interaction with growth factors signaling	3.46886e-05	23/45
65	Development_GDNF signaling	3.78993e-05	15/24
66	Mucin expression in CF airways	4.37813e-05	31/69
67	Development_A3 receptor signaling	5.77476e-05	24/49
68	PGE2 pathways in cancer	6.20066e-05	26/55
69	Development_A2B receptor: action via G-protein alpha s	8.70672e-05	24/50
70	G-protein signaling_Regulation of p38 and JNK signaling mediated by G-proteins	0.000105436	20/39
71	Signal transduction_Calcium signaling	0.000121169	22/45
72	Immune response_HTR2A-induced activation of cPLA2	0.000175289	21/43
73	Development_Beta-adrenergic receptors signaling via cAMP	0.000187846	24/52
74	Development_Angiotensin signaling via STATs	0.000198881	17/32
75	Development_Beta-adrenergic receptors regulation of ERK	0.000268647	22/47
76	Development_PDGF signaling via MAPK cascades	0.000268647	22/47
77	Cytoskeleton remodeling_RalA regulation pathway	0.000288618	16/30
78	Development_Angiotensin activation of ERK	0.000322988	17/33
79	Nicotine signaling in glutamatergic neurons	0.000322988	17/33
80	HIV-1 signaling via CCR5 in macrophages and T lymphocytes	0.000368913	19/39
81	Development_Transactivation of PDGFR in non-neuronal cells by Dopamine D2 receptor	0.000470148	16/31
82	Immune response_CCR5 signaling in macrophages and T lymphocytes	0.000511874	25/58
83	Apoptosis and survival_NGF signaling pathway	0.000609676	14/26
84	Development_A1 receptor signaling	0.000755222	23/53
85	Development_Alpha-1 adrenergic receptors signaling via cAMP	0.00107133	11/19
86	G-protein signaling_G-Protein beta/gamma signaling cascades	0.00169204	16/34
87	Development_Mu-type opioid receptor signaling	0.00242373	17/38
88	Chemotaxis_Inhibitory action of lipoxins on IL-8- and Leukotriene B4-induced neutrophil migration	0.00278291	21/51
89	Transcription_ChREBP regulation pathway	0.00315109	11/21
90	Impaired inhibitory action of lipoxins on neutrophil migration in CF	0.00444699	22/56
91	Beta-adrenergic-dependent CFTR expression	0.0109677	9/18
92	Neurophysiological process_Dopamine D2 receptor signaling in CNS	0.0128935	18/47
93	Development_GH-RH signaling	0.0152515	16/41
94	Transport_Macropinocytosis	0.0369953	6/12
95	Muscle contraction_Regulation of eNOS activity in cardiomyocytes	0.0402968	19/56

## Sheet: Info
Info
General
Date	2015-04-03
Server	portal.genego.com
Version	6.21.66768
Name	CENTRO DI GENOMICA FUNZIONALE C/O OSPEDALE VITTORIO EMANUELE | Sebastiano Cavallaro | s.cavallaro@isn.cnr.it
Login	cnr1
Workflow Settings
Type	Enrichment
Signals	both
Distribution	intersection
Sorting method	statistically significant
Active Data
Name	Type	Size		Threshold	0.05
Fold Change K5+SP vs K5	General	7103		P-value	0.05
