# Supplementary material for: Transcriptional landscapes at the intersection of neuronal apoptosis and substance P-induced survival: exploring pathways and drug targets
Source: Cell Death Discov. 2016 Aug 1;2:16050–. doi: 10.1038/cddiscovery.2016.50 (PMC4979452; doi:10.1038/cddiscovery.2016.50)
Supplement: Supplementary Data S2 [file cddiscovery201650-s11.xls]

## Sheet: Raw Data SP_31-03-2015
Supplementary Data S10. Differentially expressed genes: [K5 + SP] vs [K5].
ID	p (Corr)	p	Regulation [K5 + SP] vs [K5]	FC [K5 + SP] vs [K5]	Log FC [K5 + SP] vs [K5]	[K5] (normalized)	[K5 + SP] (normalized)
A_44_P556707	2210	139	up	59286933	25677142	-0.66578615	19019281
A_44_P440395	0.010339353	0.0024574262	up	22791164	11884747	-0.5019928	0.68648183
A_44_P1031737	0.009165067	0.0020976476	up	44250927	21457076	-0.045805454	20999022
A_44_P293226	0.023375802	0.0072239847	up	15540816	0.63606226	-0.20966351	0.42639875
A_44_P1043157	572	52.7	up	3707067	18902782	-0.5530075	13372707
A_44_P338970	0.019972693	0.005830169	up	24951327	13191165	-0.104302764	12148137
A_44_P144828	0.004153744	736	up	37136745	18928474	-0.36141717	15314302
A_44_P135505	0.02409786	0.00751031	up	28528228	15123901	-0.51273286	0.9996573
A_44_P301248	372	286	up	5608619	24876456	-0.4106623	20769832
A_42_P586883	0.009818887	0.002294678	up	29291418	1550478	-0.64681506	0.9036629
A_44_P387222	0.0079011	0.0017322068	up	2016054	10115342	-0.106805325	0.9047289
A_44_P358361	9160	1000	up	37834594	1919706	-0.24605405	16736519
A_44_P703456	0.0026473394	4100	up	26194167	13892456	-0.17156398	12176816
A_44_P248445	0.005859235	0.0011605702	up	3694824	18855057	-0.8312979	10542078
A_44_P194821	0.0035028881	592	up	52030334	2379353	-0.6954243	16839286
A_44_P429455	0.0011809989	1410	up	28123453	14917737	-0.23007941	12616943
A_44_P324093	0.0014888047	1940	up	35898647	18439295	-0.6214632	12224663
A_44_P328028	0.01163111	0.002862542	up	4235325	20824726	-0.47034383	16121287
A_44_P473047	0.021282075	0.0063658366	up	24735913	13066071	-0.211236	10953711
A_44_P321009	0.0012739841	1570	up	41063633	20378613	-0.06877744	1969084
A_44_P123439	0.013350189	0.0034296166	up	19995388	0.9996673	0.18029833	11799656
A_44_P328090	0.0012633884	1550	up	3250315	17005795	-0.97830415	0.7222754
A_44_P1040966	0.0010121715	1140	up	25747287	13644204	-0.12887871	12355417
A_44_P340884	0.003053652	4950	up	24835138	13123828	-0.36148274	0.9509001
A_44_P975327	0.021838536	0.0065914514	up	22572773	11745837	-0.11548269	1059101
A_44_P463659	0.02454105	0.0076934756	down	-14128122	-0.49856973	0.4011538	-0.097415924
A_42_P626008	0.033146262	0.01141666	up	2386322	12547888	-0.6705924	0.5841963
A_44_P1000561	0.024991188	0.007883735	up	20464363	10331138	-0.21861196	0.8145019
A_44_P520725	0.03210732	0.010953586	up	18218096	0.8653722	-0.25715744	0.60821474
A_44_P478479	0.013053677	0.0033326226	up	15611546	0.6426134	-0.16983926	0.47277415
A_44_P731487	0.010175173	0.002402358	up	21227305	10859212	-0.38542247	0.7004987
A_44_P1057791	0.017105667	0.004756352	up	22883546	11943107	0.42145085	16157615
A_44_P226231	0.014284669	0.0037521913	up	14953756	0.5805079	-0.016596317	0.56391156
A_44_P331706	0.011809365	0.0029182816	up	4440015	21505644	-0.5258634	1624701
A_44_P430547	349	258	up	17198337	0.7822691	-0.38246632	0.3998028
A_44_P212850	0.0061024167	0.0012244798	up	18182365	0.8625399	-0.22032237	0.6422175
A_43_P11457	0.011156435	0.002705255	up	25586953	13554084	-0.08014059	12752678
A_42_P695401	402	10.5	up	21739845	11203417	-0.2414397	0.87890196
A_44_P684075	0.015855627	0.0043151914	up	1978451	0.9843713	-0.22637165	0.75799966
A_44_P116870	0.0049187057	9180	up	20140173	10100762	-0.21159434	0.7984818
A_44_P546228	0.02407701	0.00750276	down	-2478892	-13096955	0.28259432	-10271012
A_44_P682959	0.030601416	0.010304777	up	21280513	10895329	-0.24957645	0.8399564
A_44_P432355	0.013055146	0.003336239	up	21804025	11245946	-0.59185815	0.5327364
A_44_P220519	5150	460	up	23248012	12171073	-0.20307565	10140316
A_44_P268441	7.47	75.9	up	32569005	17034997	-0.16437662	1539123
A_43_P19910	0.003560266	606	up	21433883	10998932	-0.24951422	0.850379
A_43_P17990	0.0104183275	0.0024834808	down	-21399639	-10975864	0.38339174	-0.71419466
A_42_P683837	0.047547393	0.018479869	down	-19244974	-0.94448173	0.3565054	-0.58797634
A_44_P192134	0.0035764533	609	up	21407099	10980892	-0.66020024	0.43788898
A_44_P402445	0.019397367	0.005616455	up	3461514	17914032	-0.41737366	13740295
A_44_P348922	0.015215703	0.0040865107	up	18153893	0.86027896	-0.62522197	0.235057
A_44_P426936	0.038974203	0.014139609	up	15217985	0.6057774	-0.44572031	0.16005707
A_44_P288463	0.001267399	1560	up	1897783	0.9243151	-0.24545121	0.6788639
A_42_P820650	95.5	1060	up	16708474	0.74057996	-0.090134144	0.6504458
A_44_P409339	0.017599663	0.0049505783	up	1724625	0.78628266	-0.18923235	0.5970503
A_44_P732150	0.036559314	0.013023577	up	25751364	13646488	-0.31325972	10513891
A_44_P148531	0.0029762893	476	up	17419331	0.8006892	0.06417632	0.86486554
A_44_P188222	0.03855177	0.0139388805	up	23998296	1262932	-0.32797992	0.934952
A_44_P414757	0.025216268	0.007969064	up	27991464	14849869	-0.62239695	0.86258996
A_44_P742478	0.032508526	0.011137338	down	-845894	-30804768	-0.14150655	-32219832
A_44_P335369	0.015359396	0.004133828	up	24373627	1285321	0.53265643	18179774
A_44_P443343	0.012468106	0.0031417601	up	16016887	0.6795938	-0.097560406	0.5820334
A_43_P18233	0.0024402414	369	down	-20161366	-10115935	0.5644225	-0.44717097
A_44_P252728	0.013250438	0.0033960121	down	-21801045	-11243973	0.30881417	-0.8155831
A_44_P530320	0.0048279716	894	up	28841674	1528155	-0.42117167	11069833
A_44_P306964	0.03794501	0.013651514	up	4709088	22354476	-12164105	10190371
A_44_P435973	0.022026885	0.006678	up	37832928	19196424	-13692479	0.55039454
A_43_P15572	0.0015482575	2050	up	25488229	13498311	-0.28859806	1061233
A_44_P263037	0.036207985	0.012849373	up	28523302	1512141	-10019822	0.5101588
A_44_P386757	604	568	down	-29193742	-15456592	-0.15722454	-17028837
A_44_P546901	0.0052411375	1000	up	44405193	21507285	-0.6964005	1454328
A_44_P1017125	0.0026090797	4020	up	2108056	10759132	-0.036126137	1039787
A_44_P296812	0.0025489456	390	up	17277278	0.78887594	-0.1048733	0.68400264
A_44_P166186	0.0070630107	0.0014915065	up	21374578	1095896	0.019277334	11151733
A_44_P726097	0.002636713	40.8	up	18910106	0.9191575	-0.07261181	0.8465457
A_42_P696084	833	32.2	up	36377864	18630608	-0.40675318	14563076
A_44_P184279	64.2	22.1	up	21563592	11085975	-0.48153377	0.62706375
A_44_P500961	0.011335804	0.002764008	up	4256486	20896628	-0.9279537	11617091
A_44_P395709	347	257	up	19785118	0.98441565	-0.22797406	0.7564416
A_44_P645407	0.0066880225	0.0013870544	up	3904036	19649664	-0.1372658	18277006
A_43_P22657	0.02356833	0.007307171	up	210152	10714333	-0.71923244	0.35220087
A_44_P180084	0.037590094	0.013481118	up	23704262	12451465	-0.03991735	12052292
A_43_P10785	0.01945508	0.005638267	up	32252617	16894162	-0.9048979	0.78451824
A_43_P11527	323	7.32	up	17146778	0.77793753	-0.06584823	0.7120893
A_44_P392359	0.045982648	0.017687727	up	4762117	5573531	-4250465	13230662
A_44_P250697	0.006114328	0.0012278912	down	-25619044	-13572166	0.2677306	-1089486
A_44_P428487	0.012644008	0.0032013364	up	2795371	14830399	-0.32169402	11613458
A_44_P214379	983	11000	down	-27350063	-14515442	0.21696627	-12345779
A_44_P267444	0.007437851	0.0015961932	up	2037934	10271074	-0.31865966	0.7084477
A_44_P715050	0.022737432	0.0069636917	down	-18005338	-0.8484247	0.19026673	-0.65815794
A_44_P300171	0.0010668995	1230	up	15819776	0.6617292	-0.13391292	0.5278163
A_44_P492321	0.039423358	0.014359102	up	14538976	0.5399257	-0.061086535	0.47883916
A_44_P292689	604	56.8	up	17772961	0.829684	-0.016726613	0.8129574
A_44_P383920	0.011225494	0.0027288683	up	27236907	1445563	-0.70294833	0.7426146
A_44_P513059	0.016855104	0.004666015	up	23914118	12578626	-0.3261212	0.93174136
A_44_P592022	4790	415	up	22081468	11428361	-0.051379442	10914567
A_43_P15181	0.0012450791	1520	up	25108929	13282005	-0.13306534	11951351
A_44_P342966	0.0124897165	0.0031491898	up	18100148	0.8560015	-0.12696493	0.72903657
A_43_P12841	0.0064329877	0.0013099861	up	19363545	0.95334315	-0.1316489	0.82169425
A_44_P1012591	0.006692865	0.0013883512	up	19819224	0.98690045	-0.20012474	0.7867757
A_43_P22634	0.012363609	0.0031059806	up	18929875	0.9206649	0.02810812	0.948773
A_44_P443412	0.015882079	0.0043237787	up	17751884	0.8279722	0.025867224	0.8538394
A_44_P173138	0.012650281	0.0032034775	up	27031512	14346422	-0.5677432	0.866899
A_42_P700288	28.1	0.00537	up	21901588	11310354	-0.18007529	0.95096016
A_44_P271779	0.034818303	0.012210142	up	23052304	1204911	-0.43028963	0.77462137
A_44_P384379	0.009165067	0.0020972877	up	35031745	18086629	-11004677	0.7081952
A_44_P295408	260	17.4	up	15434984	0.626204	-0.38724613	0.23895788
A_44_P163408	0.0015645135	2080	up	21606262	11114495	-0.21406627	0.8973832
A_44_P475551	0.032110177	0.010956802	up	22848768	11921164	-0.29577994	0.89633644
A_44_P731062	0.01244476	0.003134574	up	16927555	40813017	-28243067	12569952
A_44_P316755	0.010923872	0.002636591	down	-22977946	-12002498	0.43792307	-0.7623267
A_43_P13381	4290	355	up	16216103	0.69742715	0.010387063	0.7078142
A_44_P412647	0.001155516	1370	up	29806938	15756482	-0.7400348	0.83561337
A_44_P536995	0.002750902	4300	up	24841108	13127295	-0.47931433	0.83341515
A_44_P474037	0.0011928838	1430	up	15811261	0.66095245	-0.15453005	0.5064224
A_42_P640175	0.0061742924	0.0012430067	up	26971333	14314268	-0.8234329	0.60799384
A_44_P111897	0.015455828	0.0041692373	up	25107675	13281285	-0.30888176	10192467
A_44_P347270	0.0038325947	667	up	19794009	0.9850638	0.0710299	10560937
A_44_P505964	843	89	up	15052052	0.5899601	0.2617302	0.8516903
A_44_P636043	0.003723583	64.1	up	22134738	11463122	-0.41290867	0.73340356
A_44_P183359	0.0050211917	9460	up	19560684	0.9679568	-0.08892703	0.87902975
A_44_P1015425	594	2	up	3413962	1771447	-0.18023396	1591213
A_44_P1057309	0.0030863616	501	up	35644171	18336662	-0.22322094	16104453
A_44_P356344	0.02032806	0.005981872	up	38461504	19434152	0.27591515	22193303
A_44_P392482	0.0063283765	0.0012839823	up	2156486	11086824	-0.19602609	0.9126563
A_44_P323404	208	3.34	up	4296144	21030424	-0.086482525	20165598
A_42_P655425	110	10.3	up	37249498	1897221	-0.09643471	18007863
A_44_P759874	0.017195737	0.004792624	up	25087533	13269706	-0.49457633	0.83239424
A_43_P10581	0.005881954	0.001167189	up	29450955	15583144	0.39295566	19512701
A_42_P486203	0.037174936	0.013289991	up	18283219	0.8705201	-0.098731756	0.77178836
A_44_P603503	0.029068954	0.00959184	up	32799997	17136956	-0.3066684	14070272
A_44_P459322	0.008441592	0.0018905776	up	3127096	16448234	-0.17368639	1471137
A_44_P282433	98.4	41.5	up	19933505	0.9951954	-0.27251363	0.72268176
A_44_P435016	0.044382636	0.01685198	up	22182286	11494081	-0.37315404	0.77625406
A_44_P504794	0.0025594747	393	up	16127797	0.68954945	-0.3619833	0.32756615
A_43_P13320	0.010359726	0.002464532	up	27894623	1479987	0.03202951	15120165
A_44_P189629	0.0049476842	926	down	-31080976	-16360317	0.44105184	-11949799
A_44_P956005	0.0029762017	4760	up	29536371	15624926	-0.51306486	10494277
A_43_P15530	0.0024108798	3620	up	33434057	17413185	-0.4413917	12999268
A_44_P1050015	0.044878855	0.01713328	up	38571897	194755	-0.8965318	10510182
A_43_P20016	0.008808082	0.0019949435	up	14987706	0.5837796	0.022026896	0.60580647
A_44_P534601	0.03807131	0.013721908	up	26189873	13890091	0.07720113	14662102
A_44_P360972	0.010160087	0.0023979475	up	37335353	19005424	-0.68159974	12189426
A_44_P830155	0.012948426	0.0032993478	up	29710422	15709691	-0.28750324	12834659
A_44_P192209	0.046083547	0.017748866	up	29030294	15375592	0.24547136	17830305
A_44_P776209	0.0063350564	0.0012856144	up	32169793	16857066	-0.21970057	1466006
A_44_P818956	0.010724623	0.002575709	up	15792407	0.65923107	980	0.66021085
A_44_P1034950	0.0046984325	8650	up	19316354	0.9498228	-0.06030345	0.88951933
A_43_P20207	0.03815339	0.013758162	up	28947089	15334183	-0.73804903	0.79536927
A_44_P387078	0.03568321	0.012611685	up	20654078	10464267	-0.7967882	0.24963844
A_44_P404198	5060	4.47	up	2226859	11550103	-0.38631785	0.7686925
A_44_P288091	0.0143147465	0.0037663472	up	20475864	10339243	-0.36745656	0.6664678
A_43_P11513	0.028975165	0.009544432	up	25870008	13712806	-0.46879423	0.9024863
A_44_P988767	0.028864458	0.009494844	up	27141635	14405077	-0.5966048	0.8439028
A_44_P1039634	0.03030474	0.010163706	down	-26592097	-14109975	0.5357784	-0.8752191
A_44_P491692	0.012670044	0.003211804	up	19162302	0.9382709	-0.41241264	0.5258583
A_44_P316185	0.0054616495	0.0010558616	up	2197056	11355717	-0.18005168	0.95552003
A_44_P471173	2000	120	up	21134167	10795772	0.19031155	12698888
A_44_P557338	0.03641772	0.012949266	up	28661914	1519135	-0.9146223	0.6045127
A_44_P234393	0.001632845	2200	up	30571158	16121712	-0.67696893	0.93520224
A_44_P304082	0.037190866	0.013297311	down	-15309778	-0.61445343	-0.12064421	-0.73509765
A_44_P119019	0.025300553	0.007998223	up	17974777	0.84597385	-0.12837768	0.7175962
A_44_P142610	0.009590938	0.00223009	up	16789594	0.7475673	-0.20220971	0.5453576
A_42_P603700	0.005625155	0.0010995157	up	2722656	14450147	-0.565053	0.8799617
A_44_P820062	0.011376673	0.0027755622	up	15009321	39077868	-26004775	13073093
A_44_P824032	0.029980913	0.009992328	up	22604828	1176631	-0.6887386	0.4878924
A_44_P466577	0.0026473394	4100	up	35738802	18374913	-10390686	0.7984227
A_44_P321527	719	72.6	up	293049	1551142	-0.4656123	10855297
A_44_P545686	0.048708685	0.019105451	down	-13066041	-0.38582218	0.14961743	-0.23620474
A_44_P121351	662	64.9	down	-2109776	-10770898	0.08835375	-0.98873603
A_44_P357870	1060	4.67	up	15104222	0.59495187	-0.1168102	0.47814167
A_44_P471853	0.0036853405	633	up	20502458	10357969	-0.22146213	0.81433475
A_44_P126131	0.003548219	6030	up	20744424	10527236	-0.03717065	1015553
A_44_P221588	0.043507002	0.016414296	up	19940913	0.9957315	-0.3889953	0.6067362
A_44_P761764	351	261	up	21538184	11068966	-0.7964549	0.31044173
A_44_P404219	0.009440992	0.00218161	up	17240025	0.78576183	0.07752097	0.8632828
A_43_P21444	0.008169894	0.0018093438	down	-18875103	-0.9164845	0.73982656	-0.17665792
A_44_P503022	0.018860772	0.005409986	up	1883897	0.91372	-0.49070227	0.42301774
A_44_P429092	0.039543547	0.014411517	up	18709492	42256985	-28867362	13389622
A_44_P560541	0.01827561	0.0052022077	down	-2895604	-15338643	0.51374567	-10201186
A_44_P1022458	0.016226852	0.0044467133	up	18610097	0.8960856	-0.38536894	0.5107167
A_42_P767467	0.020201843	0.0059235436	up	20298526	10213751	-0.2258972	0.79547787
A_44_P423725	0.0019234067	2730	up	9382987	32300472	-13418432	18882041
A_44_P337900	0.012866487	0.0032711597	up	20766418	10542524	-0.42237973	0.63187265
A_44_P264600	0.008220074	0.0018254856	up	17253019	0.7868488	-0.09143317	0.6954156
A_44_P456444	0.0409426	0.015130728	up	2855577	15137823	-0.860988	0.65279424
A_44_P1044830	0.049758784	0.019682596	up	13272791	37303998	-20322354	16981645
A_42_P660334	0.0030860202	501	up	16413938	0.71492136	0.03302133	0.7479427
A_42_P745356	3740	28.9	up	18012152	0.84897053	-0.1660744	0.68289614
A_44_P356622	0.033250377	0.011464144	up	30545528	16109612	-10935398	0.51742136
A_44_P384493	0.014220867	0.0037261108	up	36766567	18783945	-0.82976687	10486276
A_44_P407834	0.022394098	0.006823722	up	15987182	0.67691565	0.0034383535	0.680354
A_44_P336423	0.0035808184	610	up	45714664	2192657	-12674235	0.9252336
A_43_P19529	1410	72.6	up	25602396	13562788	-0.5295161	0.8267627
A_44_P492013	0.03577789	0.012656347	up	215019	11044642	-0.24687791	0.85758626
A_44_P253208	0.013648139	0.0035348944	up	16966283	0.7626705	0.008086085	0.7707566
A_43_P22892	0.030520735	0.010265605	up	22354066	11605374	0.1306163	12911537
A_44_P318448	0.0070109516	0.0014778661	up	26858904	14254005	-0.41907752	1006323
A_44_P1041539	4710	40.3	up	22532632	11720159	-0.48420405	0.68781185
A_43_P18278	0.003946089	6910	up	29087913	15404198	-0.74137235	0.79904747
A_43_P16272	0.0048772665	908	down	-34426014	-17834991	0.14356911	-163993
A_44_P700270	4500	378	up	2647206	14044706	0.091543555	14960141
A_44_P222969	0.03454443	0.01208689	down	-23298883	-12202609	0.047207236	-11730536
A_44_P294687	0.0039421194	6900	up	22688594	11819671	-0.3358791	0.84608805
A_42_P488000	0.0015650004	2090	up	19447492	0.9595841	-0.35662544	0.6029587
A_44_P456792	0.031107835	0.010524247	up	25386095	13440385	-0.6590842	0.6849543
A_44_P1029492	0.01485281	0.003966331	up	23919494	12581868	-0.21277857	10454082
A_44_P159922	0.018817874	0.0053917905	up	22514622	11708622	-0.07297039	10978918
A_44_P159145	1090	4.91	up	25601933	13562528	-0.46050608	0.8957467
A_44_P464502	117	55	up	42502923	2087562	-0.68259764	14049644
A_44_P288556	0.02545839	0.008071168	up	2421623	12759743	-0.29656208	0.9794122
A_42_P620042	0.04130174	0.015295938	up	16885936	0.7558222	-0.5497811	0.2060411
A_44_P393202	0.0070983483	0.0015016214	up	25269945	13374225	-0.30077422	10366483
A_44_P358338	0.037576564	0.013474623	up	23679795	12436566	0.062918544	13065752
A_44_P419717	0.011765542	0.0029028251	up	2131974	10921898	-0.39447832	0.69771147
A_44_P242397	0.04311621	0.01618836	up	13161718	0.39634776	-0.064014435	0.33233333
A_42_P726363	0.040471073	0.014897555	down	-21417046	-10987594	0.22561932	-0.8731401
A_44_P339625	0.029619623	0.009830494	down	-19877284	-0.9911206	0.49614465	-0.49497592
A_44_P416728	0.009399882	0.002167592	down	-15429364	-0.62567866	-0.05021262	-0.6758913
A_42_P554066	0.005594751	0.0010908835	up	2261986	117759	-0.3539561	0.8236339
A_44_P412082	0.024910036	0.007851603	up	1802375	41718273	-31513515	1020476
A_44_P156211	0.009552017	0.0022172835	up	22351336	1160361	-0.3957913	0.76456976
A_44_P503868	0.009827505	0.0022984096	up	26096377	13838495	0.783142	21669915
A_44_P253137	0.014286824	0.0037540058	up	29903352	15803072	-0.3308835	12494237
A_44_P375593	0.017390886	0.0048614535	up	21829429	11262743	-0.2846644	0.84160995
A_44_P328717	0.04184334	0.015560514	up	15690652	0.6499053	-0.22671461	0.4231907
A_44_P149958	0.011886563	0.0029430722	down	-23161533	-12117307	0.2848078	-0.9269229
A_44_P473475	0.015499273	0.0041877297	up	2980826	489764	-44335847	0.46405566
A_44_P1020655	0.002239518	3320	up	19629091	0.9729934	0.025669217	0.9986626
A_42_P508471	1180	5.53	up	23179855	12128716	-0.035499334	11773722
A_42_P708941	0.0106793195	0.0025634286	up	47262235	22406878	-12510766	0.9896114
A_44_P136285	0.0018503963	259	down	-29237318	-1547811	0.029837847	-15179732
A_44_P1030258	119	1.22	up	56292167	24929342	-0.006148219	24867861
A_44_P868092	0.0025892563	3990	up	22006173	11379083	0.0039886236	1141897
A_44_P304919	0.019273799	0.005572254	up	14568375	0.54284	-0.27332222	0.26951778
A_44_P342085	0.034481235	0.01204697	down	-25227745	-13350112	0.17454684	-11604644
A_43_P12992	551	50.3	up	54257665	2439827	-0.33346188	21063652
A_44_P255934	0.013392749	0.003445338	up	17924317	0.8419181	-0.06861305	0.77330506
A_44_P438822	0.004619138	848	up	6302384	26558976	-0.12791789	25279799
A_44_P192426	0.014229952	0.0037303567	up	17232112	0.7850995	-0.13891327	0.64618623
A_43_P23304	0.0031282755	5120	up	2565793	13594048	-0.28286195	10765429
A_44_P472381	0.0054099145	0.0010425504	up	17123466	0.77597475	-0.2259736	0.55000114
A_44_P295064	0.026966412	0.008689491	up	26644068	14138143	-0.6420007	0.77181363
A_44_P436040	0.04632099	0.017863255	up	19075508	0.93172145	-0.34016466	0.5915568
A_44_P555201	0.02413941	0.007525369	down	-16855128	-0.75318754	0.22374797	-0.52943957
A_42_P533918	0.03857131	0.013951002	up	29054518	15387625	0.020220876	15589833
A_42_P667829	0.0062954156	0.0012748189	up	15169708	0.6011933	-0.15319228	0.44800103
A_44_P714007	0.010844884	0.0026117007	up	22519171	11711537	-0.25351143	0.91764224
A_44_P296631	0.0011365957	1340	up	2519303	13330247	0.063444614	13964694
A_44_P448002	0.014493937	0.003838195	up	14341493	0.52019525	-0.34534	0.17485523
A_44_P147525	0.0062116995	0.0012537948	up	21728733	1119604	-0.14919782	0.9704062
A_44_P819648	0.03865997	0.013991665	up	4862471	22816896	-10101495	12715402
A_44_P321176	0.016585372	0.004573226	up	14930859	0.57829714	-0.093557715	0.48473942
A_44_P316839	0.027227147	0.0088066105	up	2441708	12878907	-0.6684468	0.6194439
A_44_P134748	0.03956706	0.014423546	down	-1655723	-0.72746134	0.70312595	-0.024335384
A_44_P493045	0.0049345666	923	up	16465384	0.71943617	-0.37627602	0.34316015
A_42_P630463	0.002786598	4360	up	19392656	0.9555104	0.013780236	0.9692906
A_44_P1025750	2470	163	up	26112058	13847162	0.18231642	15670326
A_44_P183185	2420	158	up	17170155	0.77990305	0.14110708	0.92101014
A_44_P494147	0.014691177	0.0039148224	up	16791842	0.74776053	-0.020578146	0.7271824
A_44_P143247	0.008167694	0.0018084998	up	20052996	10038178	-0.102702856	0.90111494
A_42_P665164	0.015817175	0.0043012705	up	1642855	0.71620524	-0.41714954	0.2990557
A_44_P115886	0.0040422874	713	up	21100416	10772715	-0.096374035	0.9808974
A_43_P11833	0.022026885	0.0066773514	up	36198535	18559313	-0.72400296	11319283
A_44_P590999	0.036486614	0.012989707	up	1913278	42579746	-3435537	0.82243764
A_44_P228859	0.019186607	0.0055353073	up	31775942	16679349	-0.84178185	0.82615304
A_44_P349539	0.013062073	0.00333858	up	22037268	11399454	-0.47243595	0.66750944
A_44_P527610	0.0071065337	0.0015045952	up	17315474	0.7920618	-0.08867538	0.7033864
A_43_P13272	7120	71.5	up	20747228	10529186	-0.18907106	0.8638475
A_44_P695934	0.00817029	0.0018101456	up	22906702	11957697	-0.060729504	11350402
A_44_P668313	0.00509	9620	up	2180753	11248264	-0.19629359	0.92853284
A_42_P723851	1140	52.2	up	33172505	1729988	-0.2106005	15193875
A_44_P557376	0.02231329	0.006792273	up	17986561	0.8469194	-0.62584233	0.22107708
A_44_P161602	0.0053347633	0.001024338	up	16661698	0.73653543	-0.1406728	0.5958626
A_42_P831499	0.0035028881	59.3	up	16996521	0.7652395	0.1687752	0.9340147
A_44_P395788	28.1	5.9	up	29037752	15379298	-0.26155114	12763786
A_44_P208930	0.043765526	0.016554553	up	18268728	0.8693762	-0.3113581	0.5580181
A_44_P218079	0.012175687	0.003042986	up	32479787	16995422	0.2504164	19499586
A_44_P976816	0.0019674636	28.1	up	34893777	18029698	0.54088104	23438509
A_43_P13091	0.010236676	0.0024196024	up	20544913	10387812	-0.15858126	0.8801999
A_43_P22641	668	658	up	15672477	0.6482333	0.16256082	0.8107941
A_44_P539724	293	20.6	up	2104736	10736394	0.019337893	10929773
A_44_P557545	0.022996513	0.0070685837	up	20538437	10383265	-0.26134562	0.7769809
A_44_P383310	0.02756335	0.00893966	up	16522783	4046385	-21285958	19177887
A_44_P685305	0.005618684	0.0010980053	up	17742875	0.82723975	-0.10301626	0.7242235
A_44_P198829	0.020318873	0.0059756166	up	2428062	12798052	0.09399021	13737954
A_44_P346557	502	15.5	down	-76543646	-29362826	0.16015661	-2776126
A_44_P213062	0.0014455966	1870	up	29874594	15789192	-0.6997664	0.8791528
A_42_P755133	54.7	0.233	up	18239871	0.8670956	-0.26128805	0.60580754
A_44_P597380	0.004125054	7300	up	19228418	0.94324005	-0.07010639	0.87313366
A_44_P471848	0.035663344	0.012599988	down	-28822794	-48491383	0.049314857	-47998233
A_44_P283812	0.0036228304	619	up	20494063	10352061	0.41899824	14542043
A_43_P10020	0.018270357	0.005199914	up	15922164	0.67103636	-0.25077128	0.42026508
A_44_P671234	3560	26.6	up	32473762	16992745	-0.43002415	12692504
A_44_P541692	81.2	31.3	up	19950502	0.99642503	-0.42012417	0.57630086
A_44_P473159	0.0035373336	600	up	22017832	11386725	-0.42662752	0.71204495
A_44_P557345	0.025480362	0.008080004	up	26296303	139486	-0.59448326	0.8003768
A_43_P12059	0.031739343	0.010791987	up	26804855	14224943	-0.936285	0.48620927
A_44_P534028	0.037013732	0.013214569	up	17648598	0.8195536	-0.05251932	0.7670343
A_44_P486624	921	10100	up	23945732	12597686	-0.24482667	10149419
A_44_P538521	0.045005728	0.017202634	up	15781741	0.6582564	-0.10001111	0.5582453
A_44_P487021	0.005823581	0.0011502616	up	24946778	13188535	-0.7673193	0.5515342
A_44_P302068	0.02740419	0.008878459	up	23584442	12378354	-0.09977555	11380599
A_44_P328520	0.012870237	0.0032738005	up	16096605	0.6867565	-0.1461904	0.5405661
A_44_P446539	6.06	0.294	up	42382507	2083469	0.17655337	22600222
A_44_P509203	0.006878845	0.0014428621	up	26137428	13861172	-0.2696072	111651
A_44_P138167	0.009718968	0.002266655	up	24627154	13002499	-0.61397064	0.6862793
A_44_P119122	0.012990073	0.003311095	up	2965334	15681946	-0.94570446	0.62249017
A_44_P180240	0.008859235	0.002008465	up	16217476	0.69754934	-0.16475129	0.53279805
A_44_P330806	0.020041425	0.0058589904	up	26066043	13821716	-0.23071551	11514561
A_43_P12266	0.012124338	0.0030284354	up	24194028	1274651	-0.7151859	0.55946517
A_44_P227554	0.016197069	0.0044357204	down	-19541259	-0.9665234	0.1589539	-0.8075695
A_44_P280712	8510	90.5	up	24548278	12956218	-0.23490393	10607178
A_44_P424268	0.022545928	0.006884826	up	3162312	4982908	-36442177	133869
A_44_P116283	0.026725357	0.008589626	up	6034318	25931907	-17971207	0.79607
A_44_P409820	0.0013874922	177	up	31926558	1674757	-0.06991649	16048405
A_44_P346408	0.023645794	0.0073394543	up	2108368	10761267	-0.3530059	0.7231208
A_44_P333232	0.010259121	0.0024283847	up	26336968	13970892	-0.4582311	0.93885815
A_42_P672595	0.03880635	0.014059755	up	26973293	14315317	-0.8545737	0.57695794
A_42_P585750	0.0022574526	336	up	2396122	12607013	0.116927505	13776288
A_44_P251005	0.049759343	0.019695863	up	40794594	5350306	-4893231	0.45707524
A_44_P420946	836	32.4	up	5250768	23925285	-0.025569677	23669589
A_44_P808277	0.0034484647	581	up	15732946	0.6537889	-0.32131684	0.3324721
A_43_P11980	0.0273911	0.0088718245	up	25894186	13726282	-0.74992204	0.6227062
A_44_P243038	0.049087323	0.019305449	up	29349577	15533397	-10919322	0.46140754
A_44_P121296	0.0015048155	198	up	18806736	0.9112495	-0.058169246	0.8530803
A_42_P597638	44.3	368	up	37635078	1912078	0.11450541	20265834
A_44_P716685	0.021447703	0.0064359982	up	19934368	0.99525785	0.07342589	10686837
A_44_P190212	0.027938716	0.009096986	up	2405021	12660495	-0.10600495	11600446
A_44_P543460	0.0296918	0.009858342	up	16029363	0.6807171	-0.43656683	0.24415028
A_44_P100507	0.03263281	0.011188473	up	16116583	0.68854594	-0.3687843	0.31976163
A_43_P16095	0.0038024504	65.9	down	-39084032	-19665793	0.33744824	-16291311
A_44_P913774	0.0023870836	3580	up	3332274	1736507	-0.027179718	17093273
A_44_P1016480	0.0069109714	0.0014510546	up	30020726	15859588	-0.12151885	146444
A_44_P1003090	0.03625457	0.012873827	up	16016934	0.679598	0.08492935	0.7645273
A_44_P112322	0.0073938617	0.0015825527	up	29929628	15815743	-0.1394912	14420831
A_44_P1007347	10600	4.66	up	31661427	16627263	-0.2841934	13785329
A_44_P730958	0.03319913	0.011443574	up	29934916	15818292	-0.8706238	0.71120536
A_44_P416751	0.039610248	0.014447943	up	2429844	12808636	-0.6882026	0.592661
A_44_P274700	0.03512152	0.012359448	up	16191792	0.6952627	-0.14611363	0.54914904
A_43_P12708	4840	422	up	17852414	0.8361192	-0.12337041	0.71274877
A_44_P337271	0.030105693	0.0100615425	up	20913777	10644536	-0.23590565	0.82854795
A_44_P997444	0.024529932	0.007688918	up	16677047	0.7378639	-0.1696086	0.5682553
A_44_P452926	0.030421691	0.0102110915	up	2519124	13329221	-0.6804868	0.6524353
A_42_P511265	0.018259063	0.005192435	up	2265378	11797518	-0.70287955	0.4768722
A_44_P1018090	3450	254	up	32997327	17223492	-0.51997066	12023785
A_43_P12886	0.049152113	0.019348292	up	40051937	2001872	-11886653	0.8132069
A_44_P334736	0.023708314	0.007361968	up	37803245	19185101	-0.6184088	13001013
A_43_P23457	0.012810943	0.0032525598	up	37867613	19209645	-0.90092456	10200399
A_44_P334218	0.0070630107	0.0014912988	up	15066448	0.59133935	-0.21567762	0.37566173
A_44_P112981	0.004408909	795	up	18692212	0.9024373	-0.13807333	0.764364
A_44_P991949	877	94.5	up	19420898	0.9576099	-0.074157596	0.8834523
A_44_P393343	0.004639615	8520	up	233169	12213761	0.15820444	13795805
A_44_P288241	1720	0.975	up	27931693	1481903	-0.83167374	0.6502292
A_44_P992516	2080	128	down	-4900939	-22930582	0.40504277	-18880154
A_43_P17808	0.005554305	0.00108057	down	-25188766	-13327804	0.52516544	-0.8076149
A_44_P451930	0.007653944	0.001663442	up	35448296	18257163	-0.0026435852	18230727
A_44_P273697	0.014221224	0.0037268258	up	3909664	19670446	-1097434	0.86961055
A_44_P683219	0.039837305	0.01456558	up	2929643	15507249	-0.524503	10262219
A_43_P19180	4310	357	up	23366144	12244197	-0.1922704	10321493
A_43_P15390	4670	398	up	63681974	2670885	-0.3342054	23366797
A_44_P557344	0.014406709	0.0038018753	up	21146958	10804502	-0.55942595	0.5210242
A_44_P181464	0.0075041507	0.0016173498	up	26043558	13809266	-0.41384828	0.9670783
A_44_P883477	0.009336983	0.0021498236	down	-19537549	-0.96624947	0.46232808	-0.5039214
A_43_P11534	0.04835107	0.01892081	up	38208265	19338847	-0.2653514	16685333
A_44_P137443	0.013692713	0.0035500291	up	30853188	49473476	-31137	18336477
A_44_P494591	0.017863778	0.005045167	up	35865123	18425816	-0.5954355	12471461
A_42_P638128	59.1	19.8	up	2602178	13797197	-0.12268257	12570372
A_44_P152237	0.0010166286	11500	up	23455832	12299466	0.07371318	13036598
A_44_P424265	0.0014305674	1840	up	26627698	14129277	-0.34428394	10686438
A_44_P248358	0.0073826015	0.0015782069	up	19302092	0.9487572	-0.109098196	0.839659
A_44_P290403	0.03265073	0.011197471	down	-206873	-10487455	0.4498968	-0.5988487
A_44_P181511	4680	400	up	21945949	11339546	-0.07229555	10616591
A_44_P325863	0.0111619	0.002707556	up	21824465	11259463	-0.5407345	0.58521175
A_44_P170541	0.01849773	0.005280793	up	29309356	15513613	-0.6394659	0.9118954
A_44_P104140	0.015703963	0.004262936	up	22948902	1198425	-0.6458273	0.55259776
A_44_P182220	0.042606898	0.015913352	down	-23855595	-4576256	0.40720773	-41690483
A_43_P15517	0.011235806	0.0027323572	up	28588989	15154595	-0.15950298	13559566
A_44_P468360	0.008238826	0.0018314503	up	23169453	1212224	-0.3086928	0.9035312
A_44_P879144	0.0023906576	3590	up	23009694	12022418	-0.48938644	0.71285534
A_44_P118540	0.0039892853	7000	down	-20987744	-10695472	0.11432159	-0.9552256
A_44_P163131	1530	8.1	up	1938849	0.95520043	-0.061757803	0.89344263
A_44_P172489	0.015894836	0.0043279463	up	19603397	0.97110367	-0.24855113	0.72255254
A_44_P502022	0.0030504852	494	up	24135303	1271145	-0.22383022	10473148
A_44_P189043	0.044788964	0.017073171	up	14488853	0.53494346	-0.085659266	0.4492842
A_42_P785801	0.034188624	0.011898191	up	2738813	4775479	-33997245	13757544
A_44_P323843	0.011186113	0.0027148956	up	21104138	1077526	0.55184674	16293727
A_44_P158783	3090	221	down	-30713606	-16188779	-0.56292176	-21817997
A_44_P430820	2350	15.2	up	20869064	10613658	-0.06522	0.99614584
A_44_P522682	0.006114328	0.0012279956	up	24921906	13174144	-0.08255255	12348619
A_44_P560819	0.0028321939	4460	up	20636466	10451958	-0.034133434	10110624
A_44_P104483	0.002524974	3850	up	37210279	18957012	-0.20640945	16892917
A_44_P199524	42.5	11.9	up	3282398	17147502	-0.17984664	15349035
A_43_P15815	0.002638458	4080	up	2019324	10138724	-0.37362742	0.64024496
A_44_P323236	0.025664296	0.008157426	up	12478539	36413772	-19007715	17406057
A_44_P558079	0.029173411	0.009637781	up	14192135	0.50509167	-0.25351453	0.25157714
A_44_P243501	0.03778269	0.013578258	up	15146114	0.59894764	-0.16476953	0.4341781
A_44_P349475	0.003102733	506	up	27400105	14541814	-0.12766552	13265159
A_44_P312217	0.024043148	0.0074904	up	26321337	13962328	-0.4453616	0.9508712
A_44_P698627	0.0045570433	8310	up	25292456	13387071	-0.1811353	11575718
A_44_P291196	283	0.594	up	16249832	0.7004248	-0.21813619	0.4822886
A_44_P531575	0.0020469122	2960	up	30811062	16234484	-0.6397879	0.98366046
A_44_P840715	0.047910158	0.018696327	up	4603542	22027442	-11849482	1017796
A_44_P996080	0.006699872	0.0013902745	up	437969	5452757	-37935286	16592283
A_44_P157144	0.0011446285	1350	up	26197202	13894128	-0.30037296	10890398
A_43_P19005	0.0062896097	0.0012728187	up	23580456	12375916	-0.7468053	0.4907863
A_44_P490253	0.006339598	0.0012876443	up	27012253	1433614	-0.04674554	13868685
A_44_P318794	0.013835424	0.003598516	up	26577625	14102122	-0.7622385	0.64797366
A_44_P441339	0.028998634	0.00955613	up	24796586	13101416	-0.23086596	10792756
A_43_P15247	793	82	up	18907268	0.9189409	-0.45663404	0.46230686
A_43_P18571	0.023802284	0.007399469	up	16003972	0.6784301	-0.34901237	0.3294177
A_43_P19988	0.0029893206	480	up	20523076	1037247	-0.40757537	0.6296716
A_44_P408011	0.024787437	0.007797796	up	15766749	0.65688527	-0.25362432	0.40326095
A_44_P101375	0.018654907	0.0053350255	up	16334981	0.7079648	-0.25907886	0.44888592
A_44_P241650	0.029251033	0.009672373	down	-18849779	-0.9145477	0.35093617	-0.5636115
A_44_P1018098	0.0029668245	4730	up	21080735	10759252	-0.13317227	0.94275296
A_44_P375364	0.02959786	0.009820685	up	23822348	12523156	-0.26914275	0.9831729
A_43_P16625	0.008862927	0.002009689	up	37427006	19040797	-0.6195476	12845321
A_42_P643574	0.009807425	0.0022915704	up	20631847	1044873	-0.3292687	0.7156043
A_42_P735417	0.00912259	0.0020845141	up	21087406	10763816	0.18831909	12647007
A_44_P246030	1840	107	up	16037695	0.6814668	-0.02705872	0.6544081
A_44_P503446	0.010557555	0.0025245124	up	18881236	0.9169532	-0.290936	0.6260172
A_44_P897620	0.0282236	0.009206833	up	17563119	0.8125491	-0.37668037	0.43586874
A_44_P168875	0.02329188	0.0071960143	up	2183968	11269518	-0.46648002	0.6604718
A_44_P239155	0.03234897	0.011062885	up	17260485	0.78747296	-0.35030365	0.4371693
A_44_P156262	0.01340795	0.003451592	up	17865561	0.8371812	-0.13322341	0.7039578
A_44_P414299	0.0010802427	1250	down	-36211748	-18564578	0.93499815	-0.9214597
A_43_P17429	437	12.5	up	3535513	18219196	-0.042277932	17796416
A_42_P689755	0.030106962	0.010063282	up	16781079	0.7468355	-0.16683483	0.58000064
A_44_P332422	0.0038325947	667	up	18860438	0.9153632	-0.24728906	0.66807413
A_42_P571388	0.049311653	0.019438928	down	-28066075	-14888273	-0.007184148	-14960115
A_44_P309266	0.0120699145	0.0030080928	up	14932183	0.57842505	-0.016282916	0.56214213
A_44_P137930	271	18.4	up	1894175	0.9215697	-0.117394805	0.8041749
A_44_P1004064	1260	6.14	up	2244082	11661254	-0.2446717	0.9214537
A_44_P200539	24.5	4.59	up	4083601	2029842	0.15918171	21890235
A_44_P372419	35.8	268	up	6178699	26273031	-0.89328265	17340205
A_44_P721823	0.03462551	0.012122863	up	22083335	1142958	-0.28673935	0.8562187
A_42_P741034	0.010339353	0.0024569992	up	17954122	0.84431505	0.1416806	0.98599565
A_42_P473594	0.00561193	0.0010961951	up	21770844	44443254	-20641189	23802068
A_43_P20948	0.019433426	0.005631142	up	15888225	0.6679579	-0.36260116	0.30535674
A_44_P184817	0.0011928838	1430	up	15983162	0.6765529	-0.038870454	0.63768244
A_44_P977479	0.012818075	0.0032560509	up	14157053	0.501521	-0.05295348	0.4485675
A_44_P681754	0.031930882	0.010871068	up	6704541	27451386	-0.8160615	19290771
A_44_P163290	0.024801012	0.0078053176	down	-24460278	-12904408	0.01287055	-12775702
A_44_P147426	0.007964926	0.0017493322	up	15657678	0.64687026	-0.14466226	0.502208
A_44_P337424	0.015263611	0.0041027125	up	24034905	12651311	-0.060593724	12045374
A_44_P140135	0.0021574378	316	down	-23470058	-12308215	0.18635893	-10444626
A_42_P484738	0.0030057682	4830	up	1895126	0.9222938	0.045952916	0.9682467
A_44_P267595	0.0066259806	0.0013672382	up	15287524	0.61235476	-0.16541219	0.44694257
A_44_P130898	0.017271735	0.0048193065	up	18103907	0.85630107	-0.09390104	0.76240003
A_44_P506693	0.0069590774	0.0014630363	down	-2830098	-1500852	0.17271268	-13281393
A_44_P744809	0.005104011	965	up	3083504	16245707	-0.66424835	0.9603224
A_44_P170351	0.03118297	0.010555116	up	14765562	0.5622363	-0.33852255	0.22371376
A_44_P150267	0.0036732221	631	up	7923335	29861078	-0.9802257	2005882
A_44_P1071020	0.010645483	0.0025529806	down	-45369	-2181707	0.0016926527	-21800141
A_44_P1057102	0.045052025	0.017228207	up	1757855	0.8138161	0.087640285	0.90145636
A_44_P463613	0.008530376	0.0019160169	up	22312648	11578618	-0.38519418	0.77266765
A_44_P372251	0.002173267	3190	up	23521328	12339696	-0.20876634	10252032
A_43_P12580	7.79	0.491	down	-35646863	-18337752	0.108623385	-17251518
A_44_P194806	0.012411715	0.003123539	up	15284418	0.6120616	-0.08096659	0.531095
A_44_P357089	0.047049172	0.018228661	up	21479547	11029636	-0.36555898	0.7374046
A_43_P21451	0.036318347	0.012905995	up	30786245	1622286	-0.390267	1232019
A_44_P491590	0.0027961421	438	up	2288171	11941949	-0.35968232	0.8345126
A_43_P12772	0.020601971	0.006092184	up	5890872	25584812	-17015488	0.8569325
A_44_P317287	0.021394866	0.0064107934	up	19909729	0.99347353	-0.5046829	0.48879063
A_43_P18256	759	7.75	down	-18738554	-0.90600955	0.029594064	-0.8764155
A_44_P1006451	0.032656763	0.011202394	up	18938352	0.9213108	-0.069464326	0.85184646
A_42_P693042	0.039218016	0.0142500345	up	2509248	1327255	-0.025872946	13013821
A_44_P375269	0.048135363	0.018813262	up	23881543	1255896	-0.5248363	0.7310597
A_44_P858611	0.015405554	0.0041516367	up	16788112	0.74744	-0.37932634	0.36811364
A_44_P116221	0.047611162	0.018523864	up	36364243	18625206	-11840594	0.6784612
A_44_P170396	0.0362266	0.012860728	up	14248939	0.5108545	-0.12952304	0.38133144
A_44_P998008	0.02349118	0.0072710305	up	15123901	0.59683037	-0.05679488	0.5400355
A_44_P451446	0.021693666	0.0065316097	up	16442496	0.7174293	-0.1365292	0.5809001
A_44_P210502	0.018860772	0.0054092105	up	20178833	10128428	0.3813442	1394187
A_43_P15943	0.0140883075	0.0036821433	up	2413512	1271134	-0.43188787	0.83924615
A_43_P11560	29.6	209	up	3925428	197285	-12982229	0.67462707
A_44_P488078	0.0076678037	0.0016701296	up	20499427	10355836	-0.16821659	0.867367
A_44_P384974	0.0127848685	0.0032453812	up	3571515	18365362	-13540142	0.482522
A_44_P225493	0.0031315065	5130	up	21821651	11257603	-0.11638439	10093759
A_44_P466089	0.04776593	0.018608341	up	56293683	2492973	-0.82355666	16694164
A_44_P105448	0.011335804	0.0027641053	up	5031799	23310742	-0.47605968	18550144
A_43_P10423	0.005307561	0.0010172593	up	16646931	0.7352562	0.09750247	0.83275867
A_44_P265399	0.016061403	0.004385482	up	17811289	0.8327919	-0.41462016	0.41817176
A_44_P222292	0.032356195	0.011066768	down	-15046258	-0.5894047	0.013206959	-0.57619774
A_44_P448108	0.0043355767	778	up	20386863	10276399	-0.05496466	0.9726752
A_44_P173244	0.012683024	0.0032162028	up	17582808	0.8141655	-0.056876898	0.7572886
A_44_P522318	0.035673764	0.012605228	up	7282736	28644805	-15691751	12953053
A_44_P261599	0.008839004	0.0020031058	up	2208493	11430622	0.2544366	13974988
A_44_P366294	0.0477277	0.018585104	up	2297337	11999625	-0.49121714	0.70874536
A_44_P515943	0.03506122	0.0123336315	up	57539067	25245419	-21092532	0.4152887
A_44_P256345	0.021549506	0.0064740805	up	6863516	27789478	-16579733	11209745
A_44_P225691	0.011879333	0.002940244	up	17744286	0.82735455	-0.04104805	0.7863065
A_44_P462040	0.031497274	0.010684904	up	25511296	13511362	-11808192	0.17031705
A_44_P141963	0.033351887	0.011510802	up	2880547	15263429	-0.16311169	13632312
A_44_P238769	0.018028894	0.0051044053	up	20246198	10176511	-0.048196554	0.9694545
A_42_P524312	72.6	733	up	19363608	0.9533478	-0.20339978	0.749948
A_44_P555082	0.030761046	0.010378694	up	24375837	12854518	-0.26942563	10160261
A_44_P478278	0.015902324	0.0043306802	up	16733286	0.74272084	-0.12793064	0.6147902
A_44_P530813	0.0019055827	270	up	18683732	0.90178263	0.0814873	0.98326993
A_44_P959552	0.017530128	0.004921154	up	44444656	215201	-12567421	0.89526796
A_43_P12785	0.025664296	0.008157756	up	23194561	45357146	-3254478	12812365
A_44_P930160	0.0072078276	0.0015326556	up	21657016	11148345	0.08403766	11988722
A_44_P192211	0.017599663	0.0049503515	up	22773957	1187385	-0.27617216	0.9112128
A_44_P306718	0.049551472	0.019570276	up	28447506	15083022	-0.78722954	0.7210727
A_44_P335636	0.003523509	597	up	20009286	10006697	0.014290214	10149599
A_44_P276968	4020	32.1	up	35855594	18421983	-0.31071985	15314784
A_44_P434724	945	1040	up	15441531	0.6268158	0.032759547	0.65957534
A_44_P483174	0.011551585	0.0028379222	up	2303732	12039728	-0.18409371	10198791
A_44_P527921	0.009681646	0.0022545662	down	-43098593	-21076407	0.2789575	-18286831
A_43_P13015	0.01663642	0.0045938445	up	24526026	12943135	-0.08054125	12137723
A_44_P464237	0.010115551	0.0023838999	down	-20207684	-10149039	0.46296775	-0.55193615
A_42_P817086	0.023467047	0.007258675	down	-207674	-10543206	0.2531091	-0.8012115
A_44_P995716	0.001794785	2490	up	17332871	0.7935107	0.045601726	0.8391124
A_44_P318628	0.0040283073	709	down	-14438908	-0.5299617	0.33393168	-0.19603002
A_44_P225251	0.02360555	0.0073228697	up	1857266	0.8931804	-0.25387573	0.63930464
A_44_P473152	0.015852688	0.004313699	up	38334672	19386499	-0.9708661	0.9677838
A_44_P368008	0.039954916	0.014629163	up	18115685	0.85723937	-0.54798853	0.30925083
A_44_P207881	4050	32.5	up	16926687	0.75929964	-0.08258939	0.67671025
A_44_P708892	0.03900589	0.014154209	up	40769753	20274992	-1016216	1011283
A_44_P210262	31.2	0.697	down	-38602493	-1948694	0.4890679	-14596261
A_42_P506273	0.009173102	0.0021004656	up	31116168	16376644	-0.52774704	11099174
A_44_P394228	0.0075726495	0.0016381361	up	14062549	0.49185812	-0.028554082	0.46330404
A_43_P10127	0.0048425235	8970	up	18245391	0.867532	-0.03363371	0.8338983
A_43_P16117	0.03928808	0.014282361	down	-3701998	-18883041	0.09448004	-17938241
A_44_P213963	0.014354212	0.003779886	up	17192192	0.78175354	-0.23125327	0.5505003
A_44_P187641	0.014400458	0.0037995963	up	24308121	12814384	-0.32355154	0.9578868
A_44_P175621	0.015736338	0.0042744745	up	20336373	10240624	-0.3582673	0.6657951
A_44_P153193	0.007990668	0.0017579156	up	23139756	12103736	-0.16980267	1040571
A_44_P289080	0.018605698	0.0053173075	up	18371457	0.8774661	-0.083796024	0.79367006
A_44_P552849	0.0011573209	1370	up	16722252	0.7417692	-0.15691578	0.5848534
A_44_P208827	0.0072448608	0.0015417965	up	25099413	13276536	-0.39144695	0.9362067
A_43_P19866	0.009759605	0.0022769852	up	42236376	2078486	-12944088	0.78407705
A_44_P913796	0.04281344	0.016011074	up	131371355	37155788	-18341429	18814359
A_44_P115142	0.04138243	0.015340242	up	33800724	17570541	-0.17925572	15777984
A_44_P489468	0.003808827	6600	up	18690718	0.90232205	-0.23221886	0.6701032
A_44_P170990	0.001073142	1240	up	16597977	0.73100734	0.07105911	0.80206645
A_44_P1046162	0.034474105	0.012034635	up	26643164	14137654	-0.5789825	0.83478296
A_44_P1002601	1020	4.35	up	20818493	10578657	-0.037804246	10200615
A_44_P170070	0.019053815	0.005488671	up	17436268	0.80209136	-0.077588916	0.72450244
A_44_P196217	0.011968986	0.0029718485	up	32583172	17041271	-0.676108	10280191
A_44_P173355	0.025126804	0.0079341745	down	-18392731	-0.8791357	0.28935814	-0.5897776
A_44_P822464	0.0073938617	0.0015823494	up	20208719	10149778	-0.12270939	0.8922684
A_44_P375412	0.032604713	0.011177416	up	2697619	14316865	-0.73644495	0.6952416
A_44_P194138	900	981	down	-21309173	-10914745	0.28499377	-0.80648077
A_44_P730251	2770	190	up	22488918	11692142	-0.18424273	0.9849715
A_43_P18346	0.0040332177	711	up	18067852	0.853425	-0.3609587	0.49246633
A_44_P402536	0.009426807	0.0021770964	up	18504075	0.887843	-0.107987404	0.7798556
A_43_P11082	2050	125	up	23550503	1235758	0.10769451	13434525
A_44_P203145	1120	50.7	up	47630286	22518792	-0.3158468	19360325
A_44_P258343	0.0016310724	2200	down	-2675881	-14200139	0.6381558	-0.7818581
A_44_P381837	0.013394501	0.0034469594	up	21747322	11208377	-0.26635265	0.85448503
A_42_P566250	0.0035332886	5990	up	17768582	0.82932854	-0.6153493	0.21397924
A_44_P512926	0.044421677	0.016870687	up	4542342	21834364	-0.69524455	14881917
A_44_P389688	0.011485439	0.0028146452	up	18572431	0.8931626	-0.3181212	0.5750414
A_44_P121112	0.0033941888	569	up	19427502	0.95810044	-0.025752068	0.9323484
A_44_P523372	0.03909222	0.014194077	up	4213978	20751827	-11814494	0.89373326
A_43_P13264	0.0044014496	793	up	2165227	11145182	-0.1226151	0.99190307
A_44_P264910	0.030041613	0.010024206	up	21119297	10785618	-0.3200357	0.7585261
A_44_P115509	0.0064475313	0.0013141417	up	51436226	5684713	-38264904	18582226
A_44_P556989	1500	7.88	up	2168251	11165318	-0.24831462	0.86821723
A_43_P18384	0.0046984325	864	up	2606919	13823458	-0.67336166	0.70898414
A_44_P185174	0.0012418642	1510	up	17574531	0.8134862	-0.10335052	0.7101357
A_44_P881262	89	3.6	up	29586344	15649314	-0.027004242	15379272
A_44_P668388	0.0025345816	3870	up	14557799	0.5417923	-0.10012078	0.4416715
A_42_P531684	0.0032163612	531	up	1775252	0.8280238	-0.18153727	0.6464865
A_44_P541470	0.017494889	0.0049058166	up	29557874	15635425	0.309435	18729775
A_44_P685064	1860	108	up	3297225	17212523	-0.015589595	17056627
A_44_P173657	0.04709683	0.018255064	up	42210627	20776062	-0.77399504	1303611
A_42_P695042	3760	291	up	13957624	0.48105347	0.03816092	0.5192144
A_44_P622645	0.0491037	0.019324765	up	14787476	0.5643759	-0.20274472	0.36163116
A_43_P20604	32.9	241	up	44115667	21412911	-0.55819833	15830927
A_44_P899239	0.004408909	7950	up	37495883	19067322	-10550119	0.85172033
A_44_P1023515	0.022659574	0.0069333306	up	15983338	0.67656875	-0.2750213	0.40154743
A_43_P12908	1630	8.98	up	23083873	12068852	-0.20408475	10028005
A_44_P347149	0.005844567	0.0011569607	up	17233319	0.7852006	-0.084132195	0.7010684
A_44_P118970	0.035749294	0.012644415	up	39385028	19776473	-0.67346275	13041846
A_43_P17914	0.022900302	0.007035008	up	2000375	10002705	-0.15649211	0.8437784
A_43_P17680	0.0038335992	667	up	19145453	0.9370018	-0.19550753	0.7414943
A_44_P530253	0.036289327	0.01288934	up	16464816	0.71938646	-0.20239258	0.5169939
A_44_P473557	0.044764824	0.017057737	up	26275954	13937432	-0.7076453	0.68609786
A_44_P1023938	0.047910158	0.018691834	up	21687193	11168433	-0.3095839	0.80725944
A_44_P299123	0.0052266847	996	up	6033217	25929275	-0.81079566	17821317
A_44_P332505	0.035657097	0.0125962235	up	30944489	49516106	-3794503	11571077
A_44_P817849	0.001839227	257	up	4804281	22643206	-0.22342229	20408983
A_44_P729621	0.0071309507	0.0015110112	up	35819333	18407384	-0.57807684	12626616
A_44_P525024	485	423	up	34080918	17689642	-0.17744553	15915186
A_44_P346583	0.046901885	0.018134411	up	5114781	23546724	-12559699	10987024
A_44_P365462	0.014422575	0.0038092136	up	15182272	0.60238767	-0.29537535	0.30701232
A_44_P148708	0.0011847229	1420	up	24372852	12852751	-0.09391141	11913637
A_42_P738337	174	0.244	up	32182434	16862735	-0.06973326	16165402
A_44_P159292	0.046357907	0.017885596	up	2359719	1238615	-0.5488455	0.6897695
A_44_P151433	0.010942721	0.0026419566	up	73241878	28726687	-0.8777524	19949164
A_44_P457362	0.040523086	0.014929651	up	788873	2979793	-11583533	18214397
A_42_P833096	0.033780903	0.011714964	up	31072867	16356554	-0.6354085	10002469
A_43_P14665	213	3.59	up	2422906	12767384	-0.09491229	11818261
A_44_P346913	0.034246832	0.011925931	up	22941532	11979618	-0.64460385	0.55335796
A_44_P342730	0.015758337	0.004282239	up	18140436	0.8592092	-0.14772367	0.7114855
A_42_P760354	0.0010729668	1240	up	17462064	0.80422413	-0.23279989	0.57142425
A_42_P703023	473	40.6	down	-33480222	-17433091	0.39316285	-13501463
A_44_P398142	1.15	0.00684	up	32312124	16920756	-0.030185103	16618905
A_44_P389506	0.020269731	0.00595585	up	17965528	0.8452313	-0.22478616	0.62044513
A_42_P636627	674	66.5	up	26293766	13947208	-0.37928712	10154337
A_44_P501960	0.04486955	0.017127054	up	16377348	0.71170175	-0.25713253	0.45456922
A_44_P260673	0.02676084	0.0086022	up	19780232	0.98405933	-0.24613774	0.7379216
A_44_P873794	0.0012694198	1570	up	17629699	0.8180078	-0.002859354	0.8151485
A_44_P120002	0.018105032	0.005133082	up	19299622	0.9485725	-0.25049186	0.69808066
A_44_P518559	0.0014299931	1840	up	24500155	12927909	0.17723703	14700279
A_44_P236806	506	44.8	up	17149559	0.77817154	0.09113014	0.8693017
A_44_P353525	4150	33.7	down	-46304755	-22111604	0.3903247	-18208357
A_44_P300151	0.009473447	0.0021924216	up	10261105	33591142	-14958545	18632597
A_44_P388897	905	9.9	up	36945035	18853805	-0.46840036	14169801
A_44_P1032732	0.032048292	0.010926445	up	2503442	13239131	-0.5080472	0.8158659
A_44_P451071	0.007263865	0.0015464757	down	-2187263	-11291268	0.16634595	-0.96278083
A_44_P498903	0.008867554	0.002011126	up	2044905	10320338	-0.06115949	0.9708743
A_42_P453976	0.022763569	0.0069764443	up	33387802	17393211	-0.38115215	1358169
A_43_P23274	0.005330668	0.0010229874	up	17045128	0.76935947	-0.3290528	0.44030666
A_44_P546574	0.03932159	0.014308289	up	13946722	0.479926	-0.0079244375	0.47200155
A_44_P191632	650	631	up	24064808	1266925	-0.08709729	11798277
A_44_P401140	0.04706015	0.018236734	up	1919879	0.94101536	-0.37947345	0.5615419
A_44_P526390	0.0034937311	591	up	2300497	12019457	-0.16723216	10347135
A_44_P807408	0.0025594747	3930	up	21742792	11205373	-0.08995688	10305804
A_44_P1048234	0.0015288424	2020	up	2326519	1218173	-0.19019294	10279801
A_44_P404861	0.004702532	866	up	19079227	0.9320028	-0.009632587	0.9223702
A_44_P219780	0.005960665	0.0011901014	up	26283793	13941735	-0.08621895	13079545
A_44_P917327	415	11.4	up	29447544	15581473	-0.027144551	15310028
A_42_P473425	114	1.1	up	13422043	0.4246043	-0.30012023	0.12448406
A_44_P508613	0.014645344	0.0038891693	up	38252275	19355456	-0.84304667	10924989
A_44_P424658	0.0027462977	4290	up	17159963	0.7790464	0.0029604435	0.78200686
A_44_P180255	0.019032996	0.0054801786	up	28683462	15202192	-0.5879587	0.9322605
A_44_P127442	0.0014583662	1890	up	25501864	13506027	-0.21132624	11392765
A_44_P117216	0.011812623	0.002920119	up	24657495	13020263	-0.48948443	0.81254184
A_44_P512970	0.013320979	0.0034204714	up	22850804	11922449	-0.48617744	0.70606744
A_44_P1040926	0.0024211446	3650	up	23146014	12107638	0.0050154924	12157793
A_44_P166396	0.01163111	0.0028624856	up	19852053	0.9892882	-0.13481736	0.85447085
A_44_P557934	0.0019121321	2710	up	14839659	0.5694579	0.024308562	0.59376645
A_44_P839289	0.0038692658	675	up	20126667	10091083	-0.11706483	0.8920435
A_44_P1028947	0.0019854745	284	up	23074584	12063047	-0.109895945	10964087
A_44_P552817	0.0051625003	979	up	30074732	15885519	0.056115627	16446675
A_44_P448645	0.034807183	0.0122032	up	30196006	15943577	-11368285	0.4575292
A_44_P420710	0.030740807	0.010367901	up	27270384	1447335	-0.30260122	11447338
A_44_P900924	20.9	0.034	up	29376945	15546844	-0.34241676	12122676
A_44_P992697	0.0037950242	656	up	17851298	0.83602893	0.17239487	10084238
A_44_P248130	0.017310191	0.004835114	up	14963654	0.5814625	-0.08153331	0.4999292
A_44_P491393	1210	57.7	up	15686287	0.6495038	0.20768845	0.8571923
A_43_P15252	0.04422526	0.016769035	down	-15408615	-0.6237372	0.36565363	-0.25808358
A_44_P871298	0.021107726	0.0062986617	up	4989994	23190382	-0.78488827	15341499
A_44_P516038	0.009935011	0.0023353596	up	16871247	0.75456667	-0.0010063648	0.7535603
A_44_P182847	0.03309531	0.011397664	up	25525079	13519154	-0.73184097	0.6200744
A_44_P530153	843	89.1	up	19276057	0.94681	-0.09387791	0.8529321
A_44_P422271	0.0063552554	0.0012911021	up	19480422	0.9620249	-0.27196908	0.69005585
A_44_P247286	0.014359207	0.0037855748	up	15959904	0.67445195	-0.2994498	0.37500215
A_44_P311797	0.024934428	0.007861471	up	25606828	13565285	-0.7315403	0.6249882
A_44_P461201	551	503	up	20853894	10603168	0.13358796	11939048
A_44_P1030594	0.007390907	0.0015812743	up	378186	1919096	-0.124845505	17942505
A_44_P532686	1980	1180	up	6688266	27416322	-0.5003207	22413116
A_44_P198685	0.014657941	0.003895077	up	24538813	12950654	-0.07579851	12192669
A_44_P200292	6300	60.4	up	2242619	11651846	-0.18992746	0.97525716
A_44_P379878	0.008520446	0.0019126696	up	2293445	11975164	-0.32811284	0.8694036
A_44_P774707	0.015802698	0.004296643	up	16186751	0.6948135	-0.20854735	0.48626614
A_44_P157009	0.026230693	0.008400684	up	19456228	0.960232	-0.22018254	0.7400495
A_43_P21520	0.021388955	0.006407153	down	-21566367	-11087832	0.31090486	-0.7978784
A_44_P778129	0.0062609385	0.0012656485	up	30968535	16308031	-0.095885515	15349176
A_44_P325268	0.001484502	1930	up	17153299	0.778486	-0.16218734	0.6162987
A_44_P475371	615	585	up	18443847	0.8831396	-0.19116461	0.691975
A_44_P387290	0.0045161047	8210	up	19453844	0.96005523	-0.084626555	0.8754287
A_44_P177448	0.017640261	0.00496431	up	16470075	0.7198471	0.04687214	0.7667192
A_44_P421502	0.005330668	0.0010230857	down	-21303322	-10910785	0.31521118	-0.77586734
A_44_P442569	0.022058422	0.006690592	down	-16997013	-0.7652812	0.015237331	-0.75004387
A_44_P224453	0.030811558	0.010399368	up	20799687	10565618	-0.53340614	0.5231557
A_44_P288231	0.0058360845	0.0011537514	up	15537066	0.6357142	-0.1785394	0.45717478
A_44_P267465	0.018099755	0.0051290137	up	19100904	0.93364096	-0.39229143	0.54134953
A_44_P181202	0.0047341026	872	up	22127585	1145846	-0.059942484	10859035
A_42_P517743	0.02284212	0.0070101474	up	16680353	0.73814976	-0.0643518	0.67379797
A_44_P100744	0.023752315	0.0073787454	up	29238997	15478938	-0.4969622	10509316
A_43_P19048	0.00963186	0.0022421307	up	18126209	0.85807717	-0.4174626	0.44061458
A_44_P602122	3950	31.2	up	35193553	18153112	-0.07321644	17420948
A_44_P442802	4240	348	up	20198238	10142294	0.28345525	12976847
A_44_P556528	0.03210732	0.010952728	up	29310684	15514266	-0.76358855	0.7878381
A_44_P222404	0.005326614	0.0010218421	up	19164866	0.9384639	-0.34024286	0.59822106
A_43_P11882	0.01673763	0.004624718	down	-23354135	-1223678	0.077809095	-11458689
A_43_P18831	0.023559405	0.007302345	up	2105141	10739168	-0.23678184	0.83713496
A_44_P459741	0.023475127	0.0072639124	up	19160799	0.9381577	-0.3673756	0.57078207
A_44_P1024388	0.001269663	157	up	2076731	10543144	-0.09802902	0.95628536
A_44_P228942	0.017796323	0.0050191167	up	1731657	0.79215324	0.106174946	0.8983282
A_44_P192820	0.009036385	0.0020588932	up	25841353	13696816	0.16574216	15354238
A_44_P655718	0.0010317803	11800	up	37118502	18921385	-11086317	0.78350675
A_44_P651053	0.0011760623	1400	up	65628963	27143326	-0.8186953	18956373
A_44_P1051724	0.027022889	0.008710052	up	37599165	19107007	-0.9314419	0.9792588
A_44_P283886	0.0064661475	0.0013208222	up	34154322	17720681	-0.56309235	12089758
A_44_P142900	0.011235085	0.0027316909	up	46645145	2221727	-1345343	0.8763839
A_44_P396772	6.62	64.9	up	16788127	0.7474413	-0.35238028	0.39506102
A_44_P358664	0.043285012	0.01628281	up	23654282	12421014	-0.58155763	0.6605438
A_44_P289862	3710	284	up	19150486	0.937381	-0.14205217	0.79532886
A_44_P269425	0.0032658102	541	up	1912359	0.9353534	-0.23513997	0.70021343
A_44_P222481	0.001302813	1620	up	28470707	15094783	-0.7214887	0.7879896
A_43_P20717	0.0021039362	3060	up	39114573	19677062	-16319966	0.33570957
A_44_P1019639	12.3	1.34	up	3683789	18811904	-0.076583505	18046069
A_44_P355775	0.008396525	0.0018789811	up	2605394	13815016	-0.12458718	12569144
A_44_P222004	0.006856475	0.0014351737	up	19045843	0.92947614	-0.032691717	0.8967844
A_44_P304419	0.014456218	0.0038212577	up	2250456	44921455	-31384525	1353693
A_44_P335552	0.0022771158	3390	up	23309567	12209222	-0.07355213	11473701
A_44_P193736	0.0052266847	996	up	25111988	13283762	-0.121430874	12069453
A_44_P525645	0.015284666	0.0041103754	up	15520087	0.6341367	-0.1802715	0.45386517
A_44_P109864	0.0066556213	0.0013777171	up	4277795	20968673	-0.95269597	11441714
A_44_P217325	0.014672245	0.0039059306	up	18791494	0.91007984	-0.124934554	0.7851453
A_44_P189646	0.008268119	0.0018394071	up	20459647	10327812	-0.19780815	0.8349731
A_44_P286773	0.011893647	0.0029453458	up	17864133	0.83706594	-0.21448553	0.6225804
A_44_P421514	0.037547942	0.0134577975	up	17985727	0.8468524	-0.11760175	0.72925067
A_44_P345561	0.017105667	0.0047553536	up	15769862	0.65717006	-0.1832099	0.47396016
A_44_P531647	0.020698132	0.0061314735	up	16648531	0.73539484	0.06762898	0.8030238
A_44_P459492	191	113	up	19113505	0.93459237	-0.58621824	0.34837413
A_44_P187005	0.00460785	845	up	37279387	18983781	-0.5995176	12988605
A_43_P21502	0.012254013	0.003068858	up	26151206	13868775	-0.3151294	10717481
A_44_P325911	0.0033291886	554	up	18937732	0.9212636	-0.12162566	0.7996379
A_44_P946478	0.0012431795	1520	up	22180805	11493118	0.04789734	11972091
A_44_P996729	0.0111925155	0.0027169387	down	-13107424	-0.3903842	-0.047279716	-0.4376639
A_42_P556316	939	1040	up	43830166	21319242	-0.30137706	18305471
A_44_P377428	0.001171356	1400	up	22198808	11504822	0.045987725	11964699
A_44_P440633	0.044646014	0.016987102	up	31431885	16522288	-0.86707366	0.7851552
A_44_P1020219	0.0060469066	0.0012102269	up	16069455	0.68432105	-0.07812476	0.6061963
A_43_P10843	0.0035866264	612	down	-16724213	-0.74193835	0.13564956	-0.6062888
A_44_P206138	0.020445207	0.0060288524	up	3611665	18526641	-12392129	0.61345124
A_42_P600817	0.049797405	0.019719632	down	-2196465	-11351836	0.27169287	-0.8634907
A_42_P799494	0.0073574074	0.0015718566	up	16924819	0.7591404	-0.17121124	0.5879291
A_44_P407750	0.03568321	0.012611668	up	1838936	0.8788712	-0.18935502	0.6895162
A_44_P618027	0.04032738	0.014815255	up	21577463	11095252	-0.3079617	0.8015635
A_44_P172941	0.007815815	0.0017111184	up	2267848	1181324	-0.19385135	0.98747265
A_44_P318423	5140	458	down	-24771886	-13087037	0.30682743	-10018762
A_42_P612109	0.024646573	0.00773547	up	20256047	10183527	-0.30064082	0.7177119
A_44_P667084	0.014823513	0.0039565642	up	5083479	23458161	-0.93682957	14089866
A_44_P151230	0.001481441	193	up	62259035	26382833	-0.6598395	19784437
A_44_P699644	1440	74.6	up	36541858	186955	-0.34765172	15218983
A_44_P159455	0.04074433	0.015034309	up	14067094	0.49232435	0.064475894	0.55680025
A_44_P817760	56.3	516	up	32011805	1678604	-0.42488432	12537197
A_44_P1060444	0.0017478497	2410	up	17046776	0.76949894	-0.05038631	0.71911263
A_44_P150017	0.002637278	4080	up	34729521	17961625	-0.6592423	11369202
A_44_P730320	0.019349048	0.005597391	up	25760171	13651422	-0.45664728	0.90849495
A_44_P182698	0.008204814	0.0018203042	up	26527548	14074913	0.10484874	15123401
A_44_P625773	0.0010578086	1220	up	16670852	0.7373278	-63.4	0.73669386
A_44_P261779	0.006511871	0.001332879	up	25552347	13534558	-0.38702297	0.9664328
A_43_P21574	507	44.9	up	1504392	0.5891806	0.049318552	0.63849914
A_43_P21317	0.044474665	0.01689664	up	29253204	15485946	-0.54205036	10065442
A_44_P839137	0.0047700726	88	up	3847152	19437908	-0.24837554	16954153
A_43_P21731	0.025007175	0.007890964	up	2963756	15674267	-0.8645035	0.7029232
A_44_P395985	0.027170625	0.008773105	down	-17114252	-0.7751982	0.5145558	-0.2606424
A_44_P108772	0.037310284	0.013348159	up	2140024	10976269	-0.4152577	0.68236923
A_43_P18677	0.004408909	795	up	23440123	12289802	0.07872355	13077037
A_44_P363291	745	75.7	up	2890092	15311154	-0.22316015	13079553
A_44_P776231	6400	617	up	18105074	0.85639405	-0.34884	0.50755405
A_44_P518192	0.031707615	0.010779813	up	23216178	12151304	-0.39870262	0.8164278
A_44_P202586	0.0069348263	0.0014573317	up	25406373	13451904	-0.32915676	10160336
A_44_P478604	0.027489623	0.008912144	up	39826827	19937406	-1136186	0.85755455
A_44_P393551	114	1.12	up	23776827	12495562	-0.15059078	10989654
A_44_P112551	0.0071868817	0.0015263173	up	23970337	12612501	-0.15748572	11037644
A_44_P397877	0.0022574526	3360	down	-48055677	-22647069	0.6595808	-1605126
A_44_P109303	0.0029762017	4750	up	21603725	11112801	0.914395	2025675
A_44_P1037953	763	78.1	up	2706371	14363596	-0.38974142	10466182
A_44_P308898	0.033479623	0.011563666	up	48114815	22664812	-12975152	0.968966
A_44_P409526	0.0071868817	0.0015260502	up	21272192	10889688	-0.061883926	10270848
A_44_P478541	0.00732744	0.0015639245	up	19178103	0.93946004	-0.22771084	0.7117492
A_44_P536502	0.031569123	0.010721693	up	3401074	17659904	-0.63297176	11330186
A_44_P414890	7.16	2.63	up	18220239	0.8655418	-0.103575826	0.761966
A_44_P554741	0.0038437874	669	up	18447927	0.88345873	-0.008696675	0.87476206
A_42_P833332	0.0044097593	7960	down	-23650837	-12418913	0.07647097	-11654203
A_44_P493214	0.009283796	0.0021359546	up	24603677	12988739	-0.32505536	0.97381854
A_43_P12193	0.0018498988	2590	up	22431479	11655247	0.036343336	1201868
A_44_P475467	0.0019787909	2830	up	21986387	11366105	-0.2202102	0.9164003
A_44_P523062	0.002472851	3750	up	1991939	0.9941734	-0.21211731	0.7820561
A_44_P319260	0.0018579962	2610	up	16717564	0.7413646	0.03311789	0.7744825
A_44_P475363	0.0019906932	2850	up	2548666	13497423	0.30028164	16500239
A_43_P17382	0.0059011118	0.0011720221	up	17928363	0.8422438	-0.068122745	0.77412105
A_43_P12240	0.010857777	0.0026165098	down	-19756584	-0.98233354	0.37733483	-0.6049987
A_44_P1029131	0.019267568	0.005567692	up	27872589	1478847	-0.52414167	0.95470536
A_43_P11459	0.020070203	0.0058726654	down	-30779483	-1621969	0.14504492	-14769241
A_43_P13004	0.02950872	0.00978337	up	24633455	4622547	-20716445	25509028
A_44_P729856	3770	292	up	21948287	11341084	0.20350254	1337611
A_44_P198965	0.043860696	0.016592469	up	17659364	0.8204334	-0.17405224	0.64638114
A_44_P383874	0.018406982	0.0052540815	up	4252929	20884569	-0.6009067	14875501
A_44_P333038	0.019855956	0.005783945	up	3330264	17356366	-10349691	0.7006675
A_44_P1059623	0.0071948334	0.0015289492	up	1980975	0.9862107	-0.026024938	0.96018577
A_44_P682439	0.002956074	4710	up	25181975	13323915	-0.33045256	10019389
A_44_P336772	0.0017351903	2380	up	19583349	0.9696275	-0.026888728	0.9427388
A_44_P393442	0.003751511	64.8	up	28312225	15014251	-0.36450028	11369249
A_44_P557233	0.013268913	0.003405363	up	25509	13510064	-0.1740092	11769972
A_44_P461623	0.026987532	0.008697476	up	21357255	10947262	-0.2830366	0.8116896
A_43_P21148	0.0011658621	1390	down	-17900771	-0.8400217	0.101035714	-0.738986
A_44_P294658	0.02180844	0.006579508	down	-15366343	-0.61977386	0.5241246	-0.09564924
A_44_P510951	0.045757167	0.017583838	up	42947206	21025643	-0.765231	13373332
A_44_P491724	7630	78	up	22396731	11632882	-0.39170206	0.7715862
A_42_P702623	0.04245864	0.015847806	up	24058561	12665503	-0.3848567	0.8816936
A_44_P203246	0.012106261	0.0030223331	up	41383414	20490527	-0.77257276	12764801
A_44_P879104	0.014285991	0.003753163	up	30376422	1602952	-0.3978169	12051351
A_44_P183039	0.03864067	0.013982393	up	39221015	19716269	-0.98113644	0.99049044
A_44_P405270	0.011132474	0.0026960396	up	37829528	19195127	-0.84608614	10734266
A_43_P12936	0.0068564997	0.0014357781	up	29814885	15760328	-0.48778844	10882443
A_44_P172343	0.0026697696	414	up	3085914	16256979	0.017941475	16436393
A_44_P450012	0.002169678	31.9	up	22590504	11757164	0.27228367	14480001
A_44_P274650	0.008904266	0.0020221758	up	20898712	1063414	-0.2168523	0.8465617
A_44_P330414	0.0035084158	5940	up	22381854	11623296	-0.41114426	0.7511853
A_44_P417018	0.007397344	0.0015842677	down	-2306621	-1205781	0.7963661	-0.4094149
A_44_P548303	3650	277	up	29424746	155703	-0.4080168	11490132
A_44_P283893	0.036963392	0.01318852	up	26300664	13950992	-0.8627541	0.53234506
A_44_P314087	0.011430265	0.0027931326	up	4617681	22071686	-0.75932324	14478453
A_44_P775974	0.02834774	0.009260955	up	6077083	2603379	-0.5072024	20961766
A_44_P297645	4120	332	up	19305984	0.94904804	-0.1448772	0.80417085
A_44_P946892	0.015703963	0.0042621517	up	27129905	14398841	-0.40839362	10314904
A_44_P934998	0.020630041	0.0061058667	up	18004918	0.84839106	-0.22304833	0.6253427
A_44_P170566	0.03569037	0.012615776	up	29148707	15434319	-0.77437186	0.76906
A_44_P272070	0.021604318	0.0064952676	up	451239	21738918	-16191092	0.5547826
A_44_P1023637	129	6.34	up	26739018	14189465	-0.3241266	10948199
A_44_P142606	0.04997892	0.019811168	up	2660272	14115736	-12492067	0.16236699
A_42_P579788	0.0022922887	342	up	17198701	0.78229964	-0.061626792	0.72067285
A_44_P527556	0.013640446	0.0035323056	up	1723211	0.7850994	-0.07553625	0.70956314
A_44_P208127	0.009104349	0.002078357	up	2618339	1388652	-0.37291133	10157406
A_44_P487532	0.036382265	0.012935068	up	2007859	10056579	-0.59398484	0.41167307
A_43_P11901	0.033506688	0.011575943	up	25210185	13340067	-0.92428386	0.4097228
A_44_P975437	0.046651613	0.018033568	up	292947	15506397	-0.5467576	10038822
A_44_P133226	0.012528517	0.0031627882	up	33027704	17236767	-0.7863525	0.93732417
A_44_P210492	0.0071305973	0.0015106247	up	34740062	17966003	-0.8869182	0.90968215
A_44_P635293	0.0072944444	0.0015552173	up	26795807	14220073	-0.11738622	13046211
A_44_P133532	0.011484714	0.0028139658	up	2967489	15692427	-0.47943652	10898062
A_44_P1036740	0.0064577637	0.0013177858	up	35964255	18465637	-0.7416301	11049336
A_44_P178408	0.0010479229	1200	down	-44376826	-21498065	0.7433454	-14064611
A_44_P154298	0.008079225	0.0017818497	up	2621667	13904843	-0.20771563	11827687
A_44_P836925	0.007871547	0.0017250397	up	5264525	23963034	-0.8109199	15853835
A_44_P147509	958	39.8	up	29198766	15459074	-0.13387096	14120364
A_44_P380397	0.041167505	0.015240828	up	20130248	1009365	-0.43754697	0.571818
A_44_P431533	0.0015909954	2130	up	22819526	11902689	-0.41411746	0.7761514
A_44_P519167	0.024507612	0.0076786177	up	15539012	0.6358948	-0.2593454	0.37654936
A_42_P623909	0.0136944065	0.0035510666	up	20646148	10458727	-0.08522868	0.960644
A_44_P128711	0.004900931	914	up	21771474	11224391	-0.15112138	0.97131777
A_44_P1045748	625	598	up	4781179	22573664	-0.5189717	17383947
A_44_P684304	0.0017694492	2450	up	15609298	0.6424056	-0.058566928	0.5838387
A_42_P563648	0.017178196	0.004786467	up	36319551	18607464	-0.8594687	10012777
A_44_P245427	0.011568261	0.00284303	up	4519648	21762104	-0.9668021	12094082
A_44_P114138	0.038816556	0.01406515	up	31005654	16325313	-0.6482122	0.9843191
A_44_P137417	4800	41.5	down	-3394583	-17632344	0.4504944	-131274
A_44_P252507	0.01310587	0.0033526379	up	18042212	0.8513762	-0.44881785	0.40255833
A_43_P11634	288	201	up	4192762	2067901	-0.27799678	17899041
A_44_P791682	0.0019001238	2690	up	2678974	14216806	-0.47040093	0.95127964
A_44_P166161	0.005641576	0.0011032185	up	18993187	0.92548203	-0.19625819	0.72922385
A_44_P956938	0.011446071	0.0027994956	up	30007994	15853469	-0.34837472	12369722
A_44_P312484	0.017578885	0.0049408926	up	14875996	0.57298625	-0.12168217	0.45130408
A_43_P15253	0.013161552	0.0033691826	up	13063594	0.3855518	-0.049925447	0.33562636
A_42_P473812	0.0016219615	2180	up	2259232	11758325	-0.37580168	0.8000308
A_44_P179925	0.035428356	0.012493744	down	-35714066	-18364924	0.32475936	-1511733
A_44_P113933	0.038835283	0.01408042	up	17414804	0.8003142	-0.05706656	0.7432476
A_44_P1003794	0.0012213123	148	up	47150264	22372658	-0.1561861	20810797
A_44_P455198	0.006404291	0.001303023	up	246822	1303471	-0.21595347	10875175
A_44_P231439	0.036486175	0.012985952	up	3636475	18625407	-0.63387644	12286643
A_44_P829145	0.047910158	0.018688459	up	2455891	12962464	-0.21804631	10782001
A_44_P292900	0.0051119737	968	up	21464462	110195	0.06273103	11646811
A_44_P219721	0.009592168	0.0022307953	down	-18234719	-0.866688	0.5913874	-0.27530062
A_44_P477927	0.0016605607	225	up	17254133	0.786942	0.065727115	0.8526691
A_44_P309140	0.026784878	0.008613438	up	27967255	14837387	-0.91056263	0.573176
A_44_P127467	0.008143628	0.0018007017	up	56811066	2506172	-0.99548674	15106852
A_44_P235165	4140	33.6	up	3093185	1629093	-0.4846133	11444798
A_43_P19706	0.023548735	0.0072959503	up	2961619	1566386	-1004678	0.561708
A_42_P596942	3740	289	up	26739945	14189966	-0.1488409	12701557
A_43_P11972	4920	43.2	up	28761814	15241547	-0.06963682	14545178
A_44_P201349	0.009049452	0.0020630567	up	19212278	0.94202864	-0.78292704	0.1591016
A_44_P215521	0.010335629	0.0024550508	up	28067062	1488878	-0.38186753	11070105
A_43_P13931	0.015073388	0.0040364326	up	3568826	18354496	0.07869613	19141457
A_44_P128629	0.012088726	0.0030158425	up	2766862	14682506	-0.35260427	11156464
A_44_P349844	0.016622841	0.0045879157	up	15355098	0.6187178	-0.2594521	0.35926569
A_42_P721883	0.0016368516	2210	up	14506683	7180574	-45647936	26157804
A_44_P941342	0.040080093	0.014687118	up	25111287	1328336	-0.1559751	11723609
A_44_P301729	0.04393866	0.016639577	down	-2208539	-11430923	0.21494758	-0.9281447
A_43_P22672	0.014521051	0.0038491827	up	29796817	15751582	-0.58163667	0.9935216
A_44_P194230	0.035832226	0.012686274	up	13281448	0.40941238	0.044962287	0.45437467
A_44_P299999	0.021307131	0.006377056	up	18930876	0.9207412	-0.43414128	0.48659992
A_44_P147317	0.0073953858	0.0015835252	up	24098568	12689474	-0.16098881	11079586
A_44_P207721	0.021892302	0.006616289	up	16851501	0.7528771	-0.16201925	0.59085786
A_44_P183638	0.029974805	0.009987984	up	51915364	23761616	-12275597	1148602
A_44_P640313	0.008749477	0.0019778467	up	66892643	27418475	-1647881	10939665
A_43_P17957	0.026158957	0.008364145	up	1923321	0.9435996	0.118818045	10624176
A_44_P1007561	0.023213236	0.0071625877	up	24803603	13105497	-0.53229296	0.7782568
A_44_P729942	0.0035131935	595	up	19245155	0.9444953	-0.34738338	0.59711194
A_44_P380167	0.011700992	0.0028843426	up	22687943	11819258	-0.095315814	108661
A_44_P504374	0.04575662	0.017581627	up	14706697	0.55647326	-0.041015863	0.5154574
A_44_P448068	0.031090418	0.01051698	up	19979557	0.99852455	-0.2198	0.77872455
A_44_P140314	0.017277457	0.004823705	up	24726214	13060414	0.053993106	13600345
A_44_P993027	3660	279	up	42285933	20801778	-0.22042859	18597493
A_43_P16274	0.030811558	0.010398714	up	12072341	0.2717055	-0.078136325	0.19356918
A_44_P140214	995	11200	up	2197953	11361605	0.23202097	13681815
A_44_P504750	0.017119644	0.004762439	up	2275392	11861151	-0.07364535	11124698
A_43_P17945	0.0028637813	4510	up	22213576	11514416	0.08732295	12387645
A_44_P358894	0.0030759403	4990	up	17518969	0.8089179	-0.1660155	0.6429024
A_44_P328338	0.03487545	0.012232051	up	25642622	13585438	-0.28019142	10783523
A_44_P197535	0.0031320706	513	up	1612182	0.6890147	-0.239012	0.45000267
A_44_P530637	0.013451028	0.0034656667	up	22019715	11387959	-0.7065232	0.43227267
A_44_P508239	0.023904912	0.00743973	up	3908128	19664778	-0.93461454	10318632
A_44_P732517	79.2	81.9	up	29004126	15362581	-0.016010404	15202477
A_44_P1006068	33.3	0.078	up	20200331	10143789	-0.041063428	0.9733155
A_44_P885003	0.018658197	0.005337203	up	19492854	0.96294534	-0.16217732	0.800768
A_42_P618345	716	72.1	up	52511396	23926306	-0.2347883	21578422
A_44_P1026969	2050	125	up	3461133	17912444	0.20236886	19936132
A_44_P391192	0.017904932	0.005061484	up	21759038	11216147	-0.2638166	0.8577981
A_44_P461402	0.04632099	0.01786292	up	15116065	39180107	-18936181	20243926
A_42_P821898	1470	7.63	up	20150015	10107809	0.07838845	10891694
A_44_P1055082	0.0022980717	3430	up	24073873	12674682	-0.24219012	10252781
A_44_P884680	0.027865892	0.009065791	up	5360213	24222903	-12240082	11982821
A_44_P139788	0.04541969	0.017402545	up	28022665	4808522	-39100623	0.89846003
A_42_P718390	0.020609807	0.0060963025	up	17319587	0.79240453	0.1544038	0.94680834
A_44_P123333	0.0062116995	0.0012535729	down	-14811333	-0.56670153	0.14990366	-0.41679788
A_44_P274083	0.00387566	67.6	up	1630088	0.70494986	0.030504584	0.73545444
A_44_P505968	0.011345367	0.0027674288	up	18821255	0.9123628	-0.26545024	0.6469126
A_44_P137873	245	161	up	17683995	0.8224442	-0.012650371	0.80979383
A_42_P694208	0.012892986	0.0032812774	up	19138477	0.936476	-0.32575047	0.6107255
A_43_P17065	529	47.6	up	545925	24487028	-0.059165955	23895369
A_44_P201117	0.003928343	688	up	26798153	14221336	-0.28150403	11406295
A_44_P177425	0.014271809	0.0037456949	up	16286446	0.7036718	0.07478857	0.7784604
A_44_P292745	0.005269888	0.0010077332	up	26588519	14108034	-0.68750393	0.7232995
A_44_P328637	0.005108113	967	up	56575947	25001888	-0.812696	16874928
A_44_P278938	0.04002555	0.014660643	down	-51342726	-23601599	-0.33358037	-26937401
A_42_P792497	0.0125212865	0.0031604157	up	18897713	0.9182117	-0.07373905	0.84447265
A_44_P870348	2330	1510	up	17140803	0.7774347	0.22464001	10020747
A_44_P478360	0.012476537	0.0031447592	up	32712967	17098626	-0.48476565	1225097
A_44_P318767	0.004154162	737	up	19315703	0.94977415	-0.11696303	0.8328111
A_44_P555782	0.003608955	616	up	24550316	12957416	-0.2931652	10025764
A_44_P996997	0.008403128	0.0018808261	up	16080055	0.68527234	-0.06225443	0.6230179
A_44_P137893	0.0106546385	0.0025558479	down	-3114356	-16389339	0.3649838	-12739501
A_44_P191022	0.022148507	0.006727833	up	22111025	11447659	-0.2493645	0.89540136
A_44_P487081	0.021353792	0.0063956575	up	48702784	22840042	-0.3168639	19671404
A_44_P1047441	0.0012926764	1610	up	38035753	19273561	-0.32535493	16020012
A_44_P432432	0.03439207	0.011996045	up	2015928	10114441	-0.605356	0.4060881
A_44_P1050809	0.0018765056	2640	up	28901327	15311357	-0.45815468	1072981
A_44_P776088	0.0023485832	3520	up	31488843	16548407	-0.5100851	11447556
A_44_P478066	0.0028744547	4540	up	21762438	11218401	-0.4796294	0.6422107
A_42_P472520	0.004555337	8300	up	20639234	10453894	-0.42991078	0.61547863
A_44_P523244	0.019507267	0.0056585055	up	20666513	1047295	-0.11448181	0.93281317
A_44_P299247	0.014890117	0.003979547	down	-26598032	-14113195	0.28194678	-11293727
A_44_P278770	0.008343678	0.001863509	up	18728065	0.9052019	-0.28399587	0.62120605
A_44_P576764	0.028260738	0.009223888	up	15942318	0.67286146	-0.104206085	0.5686554
A_43_P17298	0.044295065	0.016807143	up	24844046	13129001	-0.8437172	0.46918285
A_44_P352252	0.044567972	0.016941829	up	20795267	10562551	-0.44355905	0.61269605
A_44_P152205	0.009935011	0.0023357088	up	38131924	19309993	-0.74096465	11900346
A_44_P1015754	0.047528505	0.018469691	up	22232738	11526856	-0.5749122	0.57777345
A_42_P525876	0.010045772	0.0023650976	up	776364	62786613	-5590483	0.6881782
A_44_P153825	0.040148433	0.014727645	down	-4161408	-20570717	0.44936955	-1607702
A_42_P711464	0.003049032	493	up	17193124	0.78183174	-0.04026997	0.7415618
A_44_P351585	0.037910316	0.01363572	up	32661307	17075825	-0.758067	0.94951546
A_44_P308662	5.33	0.214	up	342807	17773966	-0.14526737	16321292
A_44_P370033	0.027711764	0.009000398	up	2077691	43769093	-32219164	1154993
A_44_P870046	1900	112	up	26995797	14327348	-0.120195985	13125389
A_43_P23362	0.005650676	0.0011059857	up	31330771	16475803	-0.7898412	0.8577391
A_44_P510641	0.033481013	0.011565609	up	30217314	15953754	-0.471547	11238284
A_44_P835675	0.018820183	0.0053934087	up	17957859	0.84461534	-0.23391104	0.6107043
A_44_P506635	0.046993267	0.01819028	up	17142256	0.777557	-0.29501855	0.48253846
A_44_P959143	0.0024335561	3670	up	21322973	10924087	-0.5841546	0.50825405
A_44_P550907	0.02092561	0.0062326933	up	2150225	11044875	-0.63586736	0.46862018
A_44_P441098	0.018125098	0.005140991	down	-35043318	-18091394	0.7765924	-1032547
A_43_P11520	0.752	7.64	up	16464044	0.71931875	-0.22306609	0.49625266
A_42_P843366	0.008056918	0.0017754799	up	17725996	0.8258667	-0.33839095	0.48747575
A_44_P155603	0.029969757	0.00998468	up	16876148	0.7549857	-0.1523869	0.6025988
A_42_P693964	0.03932159	0.014306795	up	2868814	15204544	-0.5888703	0.9315841
A_44_P261243	0.03030474	0.010164704	up	389085	19600854	-12374549	0.7226305
A_44_P203812	0.01490408	0.0039852327	up	16963716	0.76245224	0.030667901	0.79312015
A_43_P21903	0.0035742435	609	down	-15976536	-0.6759547	0.18798804	-0.48796666
A_44_P442648	43.1	12.2	down	-927524	-32133846	0.7524921	-24608927
A_44_P208552	0.017163552	0.004778404	up	11294137	3497502	-15205178	19769843
A_44_P411912	0.030946543	0.01045546	up	116610365	35436242	-24651396	10784845
A_44_P447101	0.03797204	0.013669536	up	26417675	14015034	-0.38542783	10160756
A_44_P930534	4990	439	up	523129	23871667	-0.49215126	18950155
A_44_P237621	33.5	7.87	up	72619925	28603654	0.46816123	33285265
A_44_P411290	0.0011448021	1350	up	19235523	0.94377303	-0.11681676	0.8269563
A_44_P161579	0.029420564	0.0097464295	down	-15688225	-0.64968216	0.5963541	-0.053328037
A_44_P869351	0.022996513	0.0070677744	up	20530195	10377474	-0.38489175	0.65285563
A_44_P593883	0.020039912	0.0058559207	down	-3836779	-19398957	0.93602717	-10038686
A_44_P255049	0.0120699145	0.003008512	up	28317313	15016844	-0.5952798	0.9064046
A_44_P528302	0.00279327	437	up	23106732	12083132	-0.17798162	10303316
A_44_P109573	0.027229268	0.008808699	up	9742469	32842875	-2156706	11275815
A_42_P502671	2080	127	up	27625651	14660084	0.07401657	1540025
A_43_P13702	323	0.729	up	27968347	1483795	-0.44563162	10381634
A_42_P752134	0.048838064	0.019169005	up	14819341	0.5674813	-0.21602869	0.3514526
A_44_P761949	0.006267458	0.0012672404	up	20436978	10311819	-0.11566532	0.9155166
A_44_P264518	594	19.9	up	15146407	0.59897554	-0.14933777	0.44963777
A_43_P20631	0.0070109516	0.0014779248	up	17332432	0.7934741	-0.14115882	0.65231526
A_44_P192548	0.0051080305	966	up	21882367	11297688	-0.21176505	0.9180038
A_44_P285694	0.006740707	0.0014026939	up	18515773	0.8887547	-0.100078225	0.7886765
A_44_P386602	0.009165067	0.0020977485	up	22008388	11380534	-0.013137698	11249157
A_44_P424148	0.024279924	0.007577662	up	23707535	12453457	-0.54461217	0.70073354
A_44_P540720	403	323	up	2188975	11302556	-0.29799974	0.83225584
A_44_P175495	0.002147162	314	up	27087388	14376212	-0.44721663	0.9904046
A_44_P808666	0.03385376	0.011747628	up	17442307	4124519	-21505046	19740144
A_44_P1007729	7.68	29	up	2868472	15202825	-0.028661728	14916208
A_43_P15328	0.019267568	0.005565274	up	24189672	12743912	-0.29467678	0.9797144
A_44_P301420	0.011452712	0.002802121	up	20904293	10637993	-0.28588676	0.7779125
A_43_P22126	0.006149056	0.0012355078	up	2219342	1150132	-0.31676686	0.8333651
A_44_P398522	0.02704203	0.008718585	up	18015456	0.8492352	-0.36053312	0.48870206
A_44_P384683	0.0065952525	0.0013583038	up	22091799	11435108	-0.23905063	0.9044602
A_44_P305689	0.006484084	0.0013261065	up	2636971	13988817	-0.37759042	10212913
A_44_P498921	0.0018746095	2640	up	20075688	10054494	-0.33265352	0.6727959
A_44_P211182	0.026191516	0.008377989	up	22704132	11829549	-0.62366164	0.55929327
A_44_P491796	0.049831394	0.019741803	up	16992	0.76485574	-0.2545873	0.51026845
A_44_P196401	0.0041740034	742	up	16266894	0.70193887	-0.3035152	0.39842367
A_44_P433526	0.016814075	0.004650983	up	20647655	10459778	0.1252625	11712403
A_44_P459301	0.013268913	0.0034051402	up	2322388	1215609	-0.10928953	11063194
A_42_P604900	1280	0.631	up	37597494	19106365	0.18998015	21006167
A_44_P330131	0.007732453	0.0016898268	up	2780062	14751171	-0.17137611	1303741
A_42_P473398	0.0014264735	183	up	16291231	0.7040956	0.013633728	0.71772933
A_44_P265176	0.025686968	0.008170575	up	40392027	20140705	-0.5667263	14473441
A_44_P196717	0.002831225	445	up	33221664	17321243	-0.98244286	0.7496815
A_44_P382611	0.0062923157	0.0012738722	up	1731852	0.7923157	-0.21762812	0.5746876
A_43_P14795	123	1.3	up	16930484	0.75962317	0.055744767	0.81536794
A_44_P353587	0.034711547	0.012163604	up	35533714	18291885	0.0065938234	18357823
A_44_P212617	0.016054539	0.0043819547	up	25545025	13530424	-0.6113304	0.741712
A_44_P309034	0.005651298	0.0011063544	up	22030869	11395264	-0.32348287	0.8160435
A_43_P17162	0.00390748	683	up	2505874	13253138	-0.5436878	0.781626
A_42_P572123	0.008759428	0.0019808616	up	29573917	15643253	-0.40623474	11580906
A_44_P330330	0.008209007	0.0018219518	down	-3920738	-19711252	0.6339439	-13371813
A_44_P480455	0.008463854	0.0018973767	up	15094104	0.5939851	-0.14458632	0.44939876
A_44_P131325	0.0022354284	331	up	1633807	0.7082375	-0.01885724	0.6893803
A_44_P272312	0.049759135	0.01968932	up	36869547	18824297	-0.5830766	12993531
A_44_P210268	0.04701151	0.018199522	down	-8139865	-30250049	0.74342716	-22815776
A_43_P12133	0.049690504	0.01964473	up	20482208	43562994	-32355142	11207855
A_42_P546968	288	201	up	17788305	0.83092904	-0.042530537	0.7883985
A_44_P276698	0.041393954	0.015346369	up	16116585	0.68854606	-0.32350433	0.36504173
A_44_P445254	0.012363609	0.0031067517	up	19128568	0.9357289	-0.015151501	0.9205774
A_44_P475130	0.017953763	0.0050776415	up	60451093	25957685	-1689017	0.9067513
A_44_P242721	0.0013784842	1750	up	23466165	12305821	0.14966285	1380245
A_44_P438292	0.028914617	0.009515503	down	-22103598	-11442813	0.65410244	-0.49017882
A_44_P386383	0.003645353	6230	up	40816226	20291429	-0.35912812	16700149
A_44_P326259	473	407	up	1828109	0.87035215	-0.12988484	0.7404673
A_44_P162115	585	54.3	up	23568244	12368443	-0.024610758	12122335
A_44_P550581	0.018934723	0.005443329	up	19453769	0.9600496	-0.25981402	0.7002356
A_44_P671089	0.01977586	0.005755841	up	28863828	15292627	-0.71535695	0.8139057
A_43_P20478	0.0042812866	765	up	17612253	0.81657946	-0.20711958	0.6094599
A_44_P1038266	0.035182334	0.012385461	up	33411152	17403297	-0.91480446	0.8255253
A_43_P18160	3490	259	up	1809944	0.8559451	-0.15003157	0.70591354
A_43_P20611	0.0030485531	4930	up	18755128	0.9072851	-0.36746728	0.5398178
A_44_P182431	0.0028134165	442	up	28427489	15072867	-0.37800157	11292851
A_42_P749968	1670	9.32	up	49544926	23087373	0.16320765	24719448
A_44_P482837	0.009176082	0.002101549	up	25361762	1342655	-0.46480262	0.8778523
A_44_P468544	0.01805132	0.005112634	up	16000794	0.6781435	-0.06717634	0.61096716
A_44_P219695	0.03142113	0.010656326	up	29685051	15697366	-0.6164378	0.9532988
A_44_P788211	0.03399492	0.011814504	up	2808134	14896119	-0.45758522	10320266
A_43_P19783	2190	137	up	16583393	0.7297392	-0.10489416	0.624845
A_44_P252698	0.0032597473	5390	up	18516667	0.88882446	-0.0020411015	0.88678336
A_44_P341910	0.022573888	0.0068982346	up	22497437	11697607	-0.68408036	0.48568034
A_44_P386949	0.03891936	0.014114305	up	22764003	11867543	-0.38425016	0.8025042
A_44_P280933	0.031378344	0.010636208	up	17692528	0.82314014	-0.20358682	0.6195533
A_44_P838967	0.008121543	0.0017947318	up	4374005	2128955	-0.13084877	1998106
A_44_P537410	0.007990668	0.0017581285	up	16826824	0.75076294	0.043074965	0.7938379
A_44_P932876	0.02834801	0.009264548	up	2537632	4665411	-38215153	0.8438958
A_44_P196440	0.015285281	0.004111209	up	19793199	0.9850048	-0.09875822	0.88624656
A_44_P281540	0.005858883	0.0011600506	up	22630997	11783001	-0.13049865	10478015
A_44_P321075	0.0115212845	0.0028289678	up	2135871	10948244	-0.3063414	0.788483
A_44_P201601	0.026821561	0.008632267	down	-16709019	-0.74062705	0.33290064	-0.4077264
A_44_P247615	0.0011857356	1420	up	7129629	2833827	-0.49741304	2336414
A_44_P273888	0.024716891	0.007765882	down	-7550759	-29166217	0.4460045	-2470617
A_43_P23467	0.030062616	0.010034009	down	-16189841	-0.69508886	0.09015453	-0.60493433
A_44_P313825	0.010259121	0.002428494	up	38643205	19502147	-0.7283627	12218521
A_44_P492530	0.035412792	0.012486707	down	-59859457	-25815792	0.48061335	-2100966
A_44_P1032161	0.03351777	0.011590024	up	45593886	21888404	-10408105	11480298
A_43_P21564	0.0024524732	371	down	-2224817	-11536866	0.46501315	-0.6886735
A_43_P20479	5130	457	up	4392902	21351743	-0.7217728	14134014
A_44_P400147	0.039408345	0.014346745	up	15481958	0.63058794	-0.4211657	0.20942223
A_44_P290327	0.0066386643	0.0013710159	up	24958925	13195559	-0.28016496	10393909
A_44_P1008094	0.0028744547	4530	up	34953134	18054218	0.1858139	19912357
A_44_P1050554	0.0042100525	750	up	20147042	10105681	-0.33081996	0.6797482
A_44_P381715	0.031143015	0.0105388705	up	30307603	15996797	-0.15214658	14475331
A_44_P1029397	0.040278237	0.01479368	down	-15373775	-0.6204715	0.26205337	-0.3584181
A_44_P211162	0.033598945	0.011634999	up	28130572	14921389	-0.9939587	0.49818015
A_44_P142163	950	10500	down	-2794367	-14825215	0.42619252	-1056329
A_44_P540570	0.003316322	551	up	525286	23931031	0.007994413	24010975
A_44_P503116	3010	214	up	3521216	18160737	0.08585715	19019308
A_44_P195468	0.001745735	2400	up	35584192	18312365	0.14306247	1974299
A_44_P159355	0.014298364	0.0037576628	up	30233204	1596134	-0.6912395	0.9048945
A_44_P538328	0.027227147	0.008806823	up	30216336	15953287	-0.42001307	11753156
A_44_P229277	0.0034185303	57.4	up	60804896	26041875	-11201464	1484041
A_44_P316106	0.006867169	0.0014385513	down	-22000291	-11375226	0.6717074	-0.4658152
A_44_P857628	0.016784603	0.004641364	down	-30209455	-15950001	0.55379534	-10412048
A_44_P466507	0.015566317	0.0042119664	up	17718687	0.8252717	-0.26014292	0.5651288
A_44_P407736	0.021612786	0.0064997026	up	27070208	1436706	-0.3130548	11236511
A_44_P461351	87	3.46	up	3477222	17979351	0.13477337	19327085
A_44_P121092	0.020216554	0.005930299	up	12869014	36858296	-26313229	10545068
A_44_P175204	0.0398988	0.014596633	up	14242134	38320935	-25470283	12850652
A_44_P299282	207	3.32	up	3301182	17229826	-0.26343822	14595444
A_44_P669909	1090	4.85	up	3869376	19521009	0.0144997835	19666007
A_44_P452240	0.024673674	0.007749367	up	26068535	13823096	-0.236485	11458246
A_44_P512974	0.009969398	0.0023451	up	20873656	10616833	-0.30450666	0.75717664
A_44_P204078	0.0011857356	1420	up	26193583	13892134	-0.3549093	10343041
A_44_P233080	11.7	11.7	up	27602284	14647876	0.11234009	15771277
A_44_P243316	0.03273336	0.011237252	down	-34795518	-17989014	0.117936015	-16809654
A_44_P582557	0.011805091	0.0029167098	up	2553397	13524178	-0.18487537	11675425
A_44_P377266	0.024405306	0.0076351212	up	39137404	1968548	-0.035533905	19330142
A_44_P165313	0.00817029	0.0018100019	up	19282751	0.9473109	-0.20797932	0.7393316
A_44_P1057331	0.0023026809	3440	up	2170162	11178027	-0.11770892	10000938
A_42_P813898	90.3	98.6	up	26924295	14289086	-0.75694704	0.67196155
A_44_P161432	0.024128316	0.0075208563	up	33757331	17552009	-0.5117856	12434152
A_43_P19560	0.015633035	0.0042389	up	17139798	0.7773502	-0.249915	0.5274352
A_44_P128359	0.010850013	0.00261341	up	18637857	0.89823604	-0.036352158	0.8618839
A_44_P169327	0.0026529285	4110	up	20306797	10219626	0.033726335	1055689
A_44_P342750	0.011301263	0.0027532137	up	27768507	14734496	-0.28201008	11914395
A_44_P240696	9.26	0.069	up	25120285	13288528	-0.4727317	0.85612106
A_42_P723641	0.006139133	0.0012332457	up	19633962	0.97335136	0.022004247	0.9953556
A_44_P306560	0.034676306	0.012146708	down	-22322924	-11585261	0.6007458	-0.55778027
A_42_P773816	8780	946	up	21062226	10746579	0.016595483	10912534
A_42_P836863	0.027711764	0.009001116	down	-1854901	-0.89134216	0.5962359	-0.2951063
A_44_P198608	0.021992853	0.0066603892	down	-23555024	-12360348	0.65052044	-0.5855143
A_44_P403302	0.015252987	0.0040991902	up	18518606	0.8889755	-0.26969063	0.61928487
A_43_P10062	0.017577168	0.004939642	up	22824488	11905825	-0.34683192	0.8437506
A_44_P449969	0.004315319	7730	up	29988945	15844307	-0.60640967	0.978021
A_42_P614984	1410	7.23	down	-37474341	-19059031	0.31128418	-15946189
A_42_P726091	0.03082518	0.010407068	up	1868206	0.9016535	-0.25606108	0.64559245
A_44_P368208	0.0035445197	602	up	2469303	13041039	-0.34940135	0.9547025
A_44_P117148	0.009560748	0.0022205636	down	-67869325	-27627597	0.39400566	-2368754
A_44_P429469	0.0010497422	1210	up	2100078	1070443	-0.027874589	10425684
A_44_P505932	0.030450879	0.01022481	up	17484634	0.8060876	-0.16662145	0.63946617
A_42_P545721	716	72.1	up	19005909	0.926448	0.19569337	11221414
A_43_P12617	0.015196771	0.0040795146	up	18990567	0.92528296	-0.3828504	0.54243255
A_44_P380268	0.03359564	0.0116310315	up	33590274	17480435	-0.6652262	10828173
A_43_P15750	0.032648627	0.011195323	up	29122276	15421231	-0.81458116	0.7275419
A_43_P17833	0.018817874	0.005391924	up	149210205	38992743	-29985428	0.90073156
A_43_P17493	0.012023145	0.0029926514	up	16544119	0.7263185	-0.082859874	0.6434586
A_44_P1048487	0.015578611	0.0042160307	up	19017291	0.9273118	-0.19749534	0.72981644
A_43_P13670	0.0018347745	256	down	-2248291	-11688287	0.79480803	-0.3740207
A_43_P21541	0.03249588	0.0111273425	up	20002015	10001453	-0.18096793	0.8191774
A_44_P787936	127	1.41	up	3718547	1894739	-0.03947723	18552618
A_44_P306162	0.031223409	0.010574263	up	32868602	17167101	-0.16480088	15519092
A_44_P541439	0.015434379	0.0041607535	up	19069421	0.93126106	-0.08299148	0.8482696
A_43_P14461	342	8.18	up	3713088	18926195	-0.23561966	16569998
A_43_P11260	0.009954849	0.0023408078	up	20617564	10438739	-0.08903861	0.9548353
A_44_P995681	0.0043946714	7910	up	19910024	0.993495	0.020679593	10141746
A_42_P668858	0.021238105	0.006348044	up	36585016	18712529	-12059284	0.66532445
A_44_P201537	0.0049358746	9240	up	22092104	11435308	0.019889116	116342
A_44_P869362	10200	4.39	up	26279297	13939266	-0.018093824	13758328
A_44_P189452	0.045556173	0.017479554	up	23334925	12224909	-0.4432521	0.7792388
A_44_P182367	0.032940574	0.011325662	down	-75631976	-29189963	0.42667878	-24923177
A_44_P713414	0.008390288	0.0018768521	up	4670795	2223668	-0.66747844	15561897
A_43_P21454	0.02288047	0.007026916	up	33521352	17450804	-10706028	0.6744776
A_44_P945456	0.002165518	3180	up	22295463	11567502	0.100777864	12575281
A_44_P186951	0.042224146	0.015740875	up	16507627	0.7231327	-0.21989763	0.5032351
A_43_P15739	0.034903824	0.012250809	up	30229905	15959765	-0.94805205	0.6479244
A_44_P1044046	0.001291414	1600	up	23814778	12518572	0.020367265	12722244
A_44_P314506	0.0037954054	657	up	22067013	11418914	0.23571527	13776066
A_43_P15466	0.026510097	0.008505381	up	1857389	0.893276	-0.3212713	0.5720047
A_44_P557263	0.009225052	0.0021163924	down	-5961911	-2575775	10928823	-14828926
A_44_P406195	0.011498091	0.0028192531	up	18762957	0.9078872	0.08365941	0.99154663
A_43_P14011	0.0083883125	0.0018759381	up	17007716	0.76618934	-0.19351912	0.5726702
A_43_P16158	0.045556173	0.017480718	down	-14841542	-0.569641	0.38666403	-0.18297696
A_43_P17615	0.0031924788	527	up	18138181	0.85902977	-0.035927534	0.82310224
A_44_P403189	0.013833341	0.0035967655	up	37034314	18888626	-0.41541886	14734437
A_44_P686038	0.0075584645	0.0016346286	up	27501538	14595124	-0.4172529	10422595
A_44_P609518	0.039636414	0.014464416	up	24024544	12645091	-0.63406813	0.63044095
A_44_P281959	0.014374041	0.0037907418	up	20308187	10220615	-0.03352976	0.9885317
A_44_P377298	0.010289323	0.0024410388	up	49224563	22993784	-14168955	0.88248277
A_43_P18464	0.001927755	2740	up	29995275	15847353	-0.2862109	12985244
A_44_P355152	0.026167583	0.00836919	up	15529351	0.6349976	-0.08306861	0.551929
A_43_P21124	0.03648246	0.012980256	up	28637528	1517907	-0.75849307	0.75941396
A_44_P400999	0.003378711	565	up	26622934	14126695	-0.39781988	10148497
A_42_P623358	0.004835568	8960	down	-19475243	-0.9616413	0.35100615	-0.61063516
A_42_P462987	0.0143783875	0.0037925164	up	22354455	11605624	-0.13272715	10278352
A_44_P154112	0.038218092	0.013786503	up	12604308	0.3339169	0.0043463707	0.33826327
A_44_P1002173	0.017404916	0.004869178	up	16863155	0.75387454	-0.093901396	0.65997314
A_44_P179972	0.044456474	0.016887788	up	5614731	24892168	-12813325	12078844
A_44_P274505	0.04604588	0.017720943	down	-19841048	-0.9884882	0.42214692	-0.5663413
A_44_P156690	0.042134583	0.01569828	up	22949284	4520377	-27704391	17499378
A_44_P316358	0.021777352	0.006566323	up	2221685	11516542	-0.42337644	0.7282778
A_42_P768355	8.12	0.528	up	19931662	0.995062	-0.4282943	0.5667677
A_42_P673973	0.002188621	3230	up	17924496	0.84193254	-0.007168412	0.8347641
A_44_P825566	0.013370375	0.003437245	up	169494	0.76123416	-0.0677377	0.69349647
A_44_P807660	0.013002335	0.003315925	up	19129828	0.9358239	-0.13703597	0.79878795
A_44_P484909	0.0025377853	388	up	17795856	0.8315413	0.031392097	0.8629334
A_44_P1011595	0.0046049757	844	up	2622073	13907079	0.30164385	16923517
A_44_P551275	9460	10500	up	41373734	2048715	-0.33345544	17152598
A_44_P145891	6260	600	up	69521003	27974489	-0.075775385	27216735
A_44_P947743	0.039157324	0.014222849	down	-2128197	-10896317	0.8450614	-0.24457026
A_44_P181412	0.010487988	0.0025037527	up	35870285	18427892	-0.6162858	12265034
A_44_P576228	0.0027107757	4220	up	2768176	14689357	-0.24274945	12261863
A_44_P359040	0.01585915	0.004316843	up	23703303	12450881	0.02224648	12673346
A_44_P539738	0.011094032	0.0026847906	up	20358093	10256025	-0.23974323	0.7858592
A_44_P1008163	0.017163265	0.004777574	up	19088196	0.9326807	-0.21153879	0.72114193
A_44_P361000	0.0013038476	1630	up	28134358	1492333	-0.7133721	0.77896094
A_44_P577233	216	0.135	up	2145002	1100979	-0.18428612	0.91669285
A_42_P629321	0.0014867873	1940	up	22382998	11624033	-0.41091645	0.7514869
A_44_P316286	0.03725508	0.013324552	down	-39071543	-19661182	0.4500159	-15161023
A_44_P433632	0.013415657	0.0034547485	up	30219405	15954752	-0.4756608	11198144
A_44_P400260	0.030514793	0.010258127	down	-36048203	-18499273	0.34246743	-15074599
A_44_P651831	0.004149833	7350	up	23192294	12136455	-0.15341282	10602326
A_44_P165892	0.011932241	0.0029622032	up	19043939	0.9293319	-0.41121233	0.5181196
A_44_P270812	0.001745735	2400	up	32345538	16935667	-0.10988462	15836821
A_44_P271941	0.0029822907	478	up	22371583	11616673	-0.47886658	0.68280077
A_44_P377076	0.023840457	0.0074144616	down	-2576553	-13654424	0.9612864	-0.40415597
A_44_P389527	0.003093534	503	up	27941284	14823983	-10042272	0.4781711
A_44_P1018662	0.021316623	0.006380828	up	15633619	0.6446518	0.017179132	0.6618309
A_42_P789584	0.0028210508	4430	down	-25823402	-1368679	0.4770671	-0.89161193
A_44_P337165	0.028864458	0.009489522	down	-20826888	-10584472	0.045424104	-10130231
A_44_P165044	0.020297892	0.00596716	up	32714326	17099226	-0.31942725	13904953
A_44_P139828	0.003830714	6660	down	-8144453	-30258179	0.3791939	-2646624
A_44_P1014018	34	0.00877	up	50002427	23219981	-0.06694913	2255049
A_44_P200617	0.045019183	0.017211713	up	26768985	14205624	-0.64114225	0.77942014
A_44_P255316	0.009178543	0.0021028526	up	3147709	16543021	-0.48148966	11728125
A_42_P508984	0.019120036	0.005514431	up	30786772	16223106	-0.2988212	13234894
A_44_P1038773	0.0012450996	1520	up	3735323	1901233	-0.20154929	16996837
A_44_P256199	456	385	up	32262185	16898441	-0.77775156	0.91209257
A_44_P307559	0.016977755	0.004711097	up	40054026	20019472	-0.47660375	15253434
A_44_P220555	0.016513329	0.004547588	up	16235842	0.69918215	-0.24606311	0.45311904
A_42_P829301	0.0031020395	505	up	18655043	0.8995657	-0.064899325	0.8346664
A_43_P11497	0.0015213587	2010	up	17217107	0.7838427	0.07193291	0.8557756
A_44_P792281	0.04362259	0.0164738	up	9766943	32879071	-0.83911383	24487934
A_43_P15356	0.0024745464	3760	up	2196579	11352584	-0.030894756	11043637
A_44_P455108	0.0016165329	2.17	up	275502	14620627	0.46343482	19254975
A_44_P273503	0.018011788	0.0050979876	up	57687864	25282679	-12667272	12615407
A_44_P511379	0.029817613	0.009911842	up	24247851	1277857	-0.35026646	0.9275905
A_44_P211327	0.03554127	0.012543309	up	24483197	12917919	-0.36719227	0.92459965
A_44_P556579	0.0028061175	4400	up	2084258	1059534	-0.15008259	0.90945137
A_43_P17047	0.03864067	0.013982455	up	23454978	12298942	-0.30318654	0.9267076
A_44_P742369	0.0038156451	66.3	up	4200702	20706306	0.02987206	21005025
A_44_P1057197	888	963	up	30440824	16060075	0.04074347	16467509
A_44_P242895	0.009716412	0.0022655625	up	4258871	2090471	-0.49760425	15928668
A_44_P698940	0.0066859946	0.0013860496	up	2250343	1170145	-0.215024	0.95512104
A_44_P108003	2050	125	up	18985744	0.9249165	-0.21617651	0.70874
A_44_P344599	0.023431163	0.007245189	up	2050556	1036015	-0.3691256	0.6668894
A_44_P114500	0.0075041507	0.0016168513	up	3560938	18322573	-0.540516	12917413
A_44_P895064	0.011422017	0.0027901186	up	22627468	11780752	0.22222054	14002957
A_44_P327945	0.0040151556	7060	up	20601206	10427288	-0.235237	0.8074918
A_44_P231418	0.01060307	0.002539566	up	245986	12985762	-0.27209008	10264862
A_44_P823127	0.01442811	0.0038122602	up	338925	17609661	-0.63062334	11303427
A_44_P536172	0.04929923	0.019427568	down	-27224386	-14448996	0.4915787	-0.95332086
A_44_P418824	0.001435035	1850	up	16033288	0.6810703	-0.20048702	0.4805833
A_44_P100740	0.004355125	782	up	27685251	14691176	-0.7345414	0.7345762
A_42_P543374	0.005052362	952	up	22024355	11390997	-0.20740247	0.93169725
A_44_P303716	0.0059071993	0.0011742637	up	16935086	0.76001537	-0.071973324	0.68804204
A_44_P121477	0.008742956	0.0019759906	up	20028493	1002054	-0.13054943	0.87150455
A_43_P15242	252	4.91	up	33418572	174065	0.14695227	18876023
A_44_P965184	0.021611756	0.006498448	up	18010279	0.84882057	0.055259466	0.90408003
A_44_P270366	0.014886407	0.003977905	up	37691677	1914246	-0.13000476	17842412
A_44_P1013113	6060	571	up	23817306	12520102	-0.3237183	0.9282919
A_44_P531876	0.040148433	0.014722487	up	45793376	2195139	-11443868	10507522
A_44_P151422	0.00894584	0.0020343538	up	2325004	12172333	-0.33390152	0.8833318
A_44_P379412	0.04445103	0.016883777	up	41104507	20392966	-0.22969437	18096023
A_44_P155971	0.00460785	8450	up	4589556	21983547	-16286457	0.5697092
A_44_P524820	0.0034434954	5790	up	2430092	1281011	-0.44293392	0.83807707
A_44_P150185	0.024993427	0.007885533	up	24539511	12951065	-0.21853411	10765724
A_44_P496899	0.0010421205	1190	up	33149438	17289844	-0.956874	0.77211034
A_44_P404954	0.03762777	0.013497919	down	-6575885	-2717185	0.33085048	-23863344
A_43_P16640	0.013049278	0.0033307478	up	19964385	0.99742866	-0.18844879	0.80897987
A_44_P192288	0.009711492	0.002263214	up	25587502	13554393	-0.10094035	1254499
A_44_P222761	0.020520518	0.006060027	up	29497983	15606164	-0.6153605	0.9452559
A_43_P21003	0.0038045992	659	up	23080013	1206644	-0.5064266	0.7002175
A_44_P220083	0.023244442	0.00717628	down	-28104432	-14907976	0.4115497	-1079248
A_44_P494259	0.03463414	0.012127398	up	27308252	1449337	-0.8646928	0.5846442
A_44_P128929	0.01942739	0.005627695	up	3594383	18457441	-0.7093742	113637
A_44_P290953	0.010583047	0.0025333827	up	21799479	11242936	-0.42176247	0.7025311
A_43_P13967	0.014653863	0.003893353	down	-28036969	-14873304	0.8288975	-0.65843296
A_42_P818546	47.6	0.162	up	32317748	16923267	-0.015169501	16771572
A_43_P11840	0.048331205	0.018900365	up	20315145	4344484	-3602298	0.7421857
A_44_P400527	0.008883898	0.0020163856	up	215448	11073397	-0.18545961	0.9218801
A_44_P576815	0.004409086	7960	up	21181269	1082789	-0.26998138	0.81280756
A_44_P548327	0.003748197	647	up	30066228	15881438	-0.48480654	11033373
A_44_P1000383	0.004081383	721	up	57615514	25264573	0.04746759	25739248
A_44_P466271	0.0038995792	681	up	19917524	0.99403834	-0.1450324	0.84900594
A_44_P459554	0.017651137	0.0049689137	up	22683415	11816379	0.022719502	12043574
A_43_P20296	0.007452871	0.0016020221	up	1625873	0.70121455	0.21814358	0.91935813
A_44_P480623	0.008944064	0.0020335591	up	29826086	15765747	-0.7257186	0.85085607
A_44_P460160	0.031967994	0.01088929	up	4612033	22054029	-1521293	0.6841098
A_44_P142265	0.02325423	0.0071814707	down	-47600503	-22509768	0.3740691	-18769077
A_44_P374741	0.0058362954	0.0011540481	up	2325311	12174237	-0.1346693	10827544
A_44_P160877	0.035472743	0.012512498	up	32762551	17120477	-0.82916236	0.88288534
A_43_P17683	0.0072305594	0.0015378051	up	19801625	0.9856188	-0.42275476	0.56286407
A_44_P867153	0.030073307	0.01004015	up	1781771	415524	-20945594	20606804
A_44_P511369	0.041677758	0.015484368	down	-29682653	-4891548	34803019	-14112461
A_44_P128248	0.04721074	0.018309532	up	22876728	11938807	-0.7778442	0.4160365
A_43_P15738	8060	84	up	29197502	15458449	-0.055683255	14901617
A_44_P391517	0.042999573	0.016125077	down	-26297605	-13949314	0.24727094	-11476605
A_44_P486055	0.01446428	0.0038246529	up	4387873	21335218	-0.85386705	12796547
A_44_P1002407	0.043886997	0.016608171	up	4321532	21115427	-0.8670293	12445135
A_44_P501868	0.0010232853	1160	up	87350855	31268218	-0.2646265	28621953
A_44_P368153	0.03449914	0.012063542	up	4120823	53648605	0.5464462	5911307
A_42_P609263	253	16.8	up	21517115	11054846	-0.016421437	10890632
A_44_P395673	0.004555337	830	down	-33777056	-17560436	0.9118403	-0.84420323
A_44_P538456	0.03768146	0.013531998	up	33393717	17395767	-10221987	0.717378
A_44_P421525	0.011804123	0.002915439	up	56353655	24945092	-0.70951164	17849975
A_44_P224696	0.0069609405	0.0014638609	up	37408325	52252874	-4364558	0.86072946
A_44_P667069	0.0011529789	1360	up	27656991	14676442	0.38325977	1850904
A_44_P433992	0.005262171	0.0010055704	up	26608539	14118893	-0.29135895	11205304
A_44_P1014700	0.047294106	0.01835013	up	23818278	12520691	-0.73751986	0.51454926
A_44_P398529	0.0032815586	5440	up	16580837	0.72951686	0.05984211	0.789359
A_44_P283176	0.042875625	0.016053066	up	11260661	34932196	-18469682	16462514
A_43_P10102	0.0151323825	0.004058182	up	9069745	3181062	-16702703	15107917
A_44_P837716	0.036486175	0.0129879555	up	3454871	17886318	-0.76107144	10275604
A_42_P500675	0.0209547	0.006244043	down	-28601837	-15161078	0.42899334	-10871145
A_43_P22468	0.014809312	0.0039514797	down	-4444094	-21518893	0.43384302	-17180462
A_44_P623844	0.043753337	0.016542295	up	23402207	12266446	-0.32154286	0.9051018
A_44_P461304	0.020232482	0.0059369477	up	1963433	0.9733784	-0.560637	0.41274142
A_44_P331033	0.012936805	0.0032946907	up	21007493	10709039	-0.3228712	0.7480327
A_44_P362954	0.022090685	0.006704239	up	5345163	24182339	-0.8806819	15375519
A_44_P220827	0.002768129	433	up	36608746	18721883	-0.405195	14669933
A_44_P196922	320	0.72	up	22114687	11450047	-0.25664675	0.888358
A_42_P754715	197	2.98	down	-27902942	-14804173	0.36324394	-11171733
A_44_P300818	0.0037863653	655	up	4177015	20624723	0.10613608	21686084
A_44_P196663	0.024842316	0.007825601	up	13508499	37557955	-19319232	18238722
A_44_P111662	0.029828895	0.009920806	down	-24077094	-12676612	0.5678052	-0.69985604
A_42_P746647	0.013099743	0.0033499256	up	24113777	12698576	-0.33737898	0.93247867
A_44_P541410	0.009115182	0.002082423	up	26707761	14172591	-0.3203081	1096951
A_42_P618274	0.0056609767	0.0011090967	up	27246244	14460573	0.090329885	15363872
A_44_P485948	0.0034678392	5850	up	3660385	18719953	-0.34003127	15319641
A_44_P914096	808	0.842	up	23507206	12331032	0.14178789	1374891
A_44_P1058692	0.03154084	0.010705196	up	23325334	12218977	-0.6410935	0.5808042
A_44_P265807	0.00323957	535	up	18119745	0.85756266	-0.15643227	0.7011304
A_42_P762248	0.010360947	0.002465275	up	3380867	17573932	-0.5348934	12224998
A_44_P1013048	0.009258412	0.0021272823	up	14514955	0.5375401	-0.041197896	0.49634218
A_44_P215479	0.032891642	0.011305963	up	31142654	16388919	-0.5383866	11005054
A_43_P19317	0.009138497	0.002089347	up	18060335	0.8528247	-0.056508303	0.7963164
A_44_P279285	0.008348622	0.0018649781	up	32112794	16831481	-0.45372152	12294266
A_44_P276829	6530	63.6	up	2427396	12794095	0.07351124	13529208
A_44_P623236	0.007081597	0.0014968399	up	1528593	0.6122043	-0.02235806	0.58984625
A_44_P316611	0.0036615974	6280	up	20099041	10071267	-0.19681323	0.81031346
A_44_P260522	0.04646926	0.01793871	up	22094252	1143671	-0.41117382	0.7324972
A_44_P353872	0.008637884	0.0019469588	down	-21039038	-10730687	0.4334526	-0.63961613
A_44_P716856	823	86.3	up	16322196	0.70683515	0.03279817	0.7396333
A_43_P21205	0.034663666	0.012139251	up	5976974	25794153	-17299907	0.8494247
A_44_P1002484	0.018280884	0.0052061058	up	16972437	0.7631937	-0.059486747	0.703707
A_44_P147980	0.03744047	0.013407825	up	15523105	0.6344172	-0.15577626	0.4786409
A_43_P12875	0.0030613577	496	up	19951541	0.99650025	-0.2852714	0.71122885
A_43_P11464	0.038940374	0.014125329	up	16134249	40120544	-2997118	10149362
A_44_P550454	0.027203692	0.0087897265	up	22163136	1148162	-0.62055004	0.527612
A_44_P714084	0.0075041507	0.0016176357	up	27902446	14803916	-0.82534873	0.6550429
A_44_P339818	0.00522474	995	up	2355108	12357932	-0.33166027	0.90413296
A_43_P21136	0.0074436623	0.0015984162	up	22858844	11927524	-0.48664618	0.7061062
A_44_P500935	0.037945982	0.013655584	down	-21720228	-11190393	0.42148578	-0.6975535
A_42_P774912	0.020899007	0.00622203	down	-18829932	-0.91302776	0.34887326	-0.5641545
A_43_P12952	0.012670044	0.0032114445	up	25069268	13259199	-0.118168	12077519
A_44_P398753	0.0053791646	0.0010352142	up	29931092	15816449	-0.40601933	11756256
A_44_P251908	0.026139367	0.00835424	up	17272136	0.78844655	-0.062217355	0.7262292
A_44_P1037275	0.0033656333	5620	up	32920623	17189916	-0.22335994	14956317
A_44_P945336	7380	74.6	up	33371623	17386218	-0.2588383	14797835
A_44_P323936	0.03191381	0.010862465	up	3917874	19700711	-0.96019435	10098767
A_44_P452705	0.015838452	0.0043078475	up	30326	16005552	-0.5587387	10418165
A_44_P137633	1060	47.1	up	15386249	0.6216415	-0.23197305	0.38966846
A_44_P195921	0.018877814	0.0054181735	up	14351465	0.5211979	0.07950413	0.60070205
A_44_P775910	0.01300867	0.0033186774	up	27586693	47859006	-27315698	20543308
A_44_P128079	587	54.7	down	-19153316	-0.9375942	0.36689556	-0.5706986
A_44_P247727	0.01771627	0.004989572	up	15381912	3943163	-24154027	15277603
A_44_P1037410	0.006216216	0.0012553738	up	17337716	0.79391384	-0.3343836	0.45953023
A_44_P1024721	584	19.2	up	2333541	12225208	-0.21403694	10084839
A_44_P474101	0.0034126516	0.573	up	19578209	0.9692488	-0.4982307	0.47101808
A_44_P128729	0.00980046	0.002289515	up	2328725	12195404	-0.49691975	0.7226206
A_44_P127962	0.017178196	0.0047869324	up	21163554	1081582	-0.44458342	0.63699853
A_44_P243770	0.004011255	7050	up	18048065	0.8518442	-0.28622937	0.5656148
A_44_P168602	0.0137105575	0.0035576513	up	5371452	2425312	-12610481	11642638
A_44_P476541	0.038456872	0.013889445	up	14793094	0.5649239	-0.5569562	0.0079677105
A_43_P11268	27.5	0.572	up	45448484	21842322	-0.19872558	19855065
A_44_P806349	0.020791294	0.006173608	up	25081877	46485734	-45001907	0.14838278
A_44_P513524	0.0031701326	522	up	16487722	0.72139215	-0.19380593	0.5275862
A_44_P1031063	8050	83.8	down	-16163067	-0.692701	0.16630828	-0.5263927
A_44_P405790	0.016872022	0.004673788	up	7097533	61492457	-34129171	27363286
A_44_P109532	0.0431446	0.016208448	down	-37064245	-18900281	0.4559189	-14341092
A_44_P130408	0.0066457875	0.0013736486	up	43490324	21206944	-0.7544155	13662789
A_44_P513114	0.015170562	0.0040717353	up	27942488	14824605	-0.65020263	0.83225787
A_44_P189292	0.016082779	0.0043959874	up	3686792	1882366	-0.8828267	0.99953926
A_44_P1032305	0.027227147	0.008804528	up	2632699	13965425	-0.25336218	11431804
A_44_P487798	0.015467685	0.0041758153	up	2197718	44579344	-31075346	13503995
A_44_P837792	454	13.4	up	25615463	1357015	0.075835586	14328506
A_44_P163176	0.005269888	0.001007736	up	2713274	14400347	-0.3754785	10645562
A_44_P442728	0.044346694	0.016834458	down	-56994014	-25108104	0.7286416	-17821687
A_44_P388803	0.024043148	0.0074893213	down	-66857915	-27410984	0.94969237	-17914059
A_44_P419585	0.02266364	0.006935565	down	-79718	-29949055	0.9058405	-2089065
A_44_P728793	0.0021559647	3160	up	19307646	0.94917226	0.27036786	12195401
A_44_P313516	0.001269663	1570	down	-31723247	-16655405	0.33178055	-13337599
A_44_P422032	0.0031544813	518	down	-2013752	-1009886	0.38978934	-0.6200967
A_44_P302256	0.018826006	0.0053963317	up	25900555	1372983	-0.15288174	12201012
A_44_P494044	0.006467856	0.0013216088	up	21836905	11267684	-0.4624591	0.66430926
A_44_P543718	0.029057818	0.009586896	up	23367047	12244755	-0.7054962	0.5189793
A_44_P192543	269	183	up	14207325	0.50663495	0.14423144	0.6508664
A_43_P16629	690	25	up	2946601	15590516	0.03726971	15963213
A_44_P455091	0.032420453	0.011094414	up	321467	16846706	-0.512617	11720536
A_44_P457521	0.02120892	0.00633654	down	-2263173	-11783469	9000	-11774468
A_44_P277935	2250	1420	up	5497283	24587188	-0.17799866	22807202
A_44_P1015355	0.004197762	7470	up	26821496	14233897	-0.07257891	13508108
A_44_P157652	0.001287414	16	up	22725089	11842859	-0.16489315	10193927
A_43_P11531	0.013332072	0.0034239024	up	21472297	11024765	-0.08782172	10146548
A_44_P248728	0.013055146	0.0033359386	up	29557869	48854704	-3570541	13149297
A_43_P21605	0.025137795	0.0079409685	up	22647057	11793236	-0.5823796	0.596944
A_44_P396325	0.0017932928	2490	up	19102074	0.9337293	0.51797986	14517092
A_43_P15352	0.01884196	0.0054024043	up	3849812	1944788	-10926893	0.8520987
A_44_P358336	0.037372157	0.013378462	down	-3745178	-19050343	0.4508885	-14541458
A_44_P112050	0.0447944	0.017080752	up	17949456	0.84394014	-0.30357492	0.5403652
A_43_P18318	0.0024211446	3650	down	-2032457	-10232248	0.51913226	-0.5040926
A_44_P105229	0.0031098085	5080	up	16343479	0.7087151	-0.06950688	0.6392082
A_44_P868335	1260	61.5	up	53455777	2418346	-0.3273312	20910146
A_43_P13908	0.0020313289	293	up	2769182	14694599	-0.13905632	13304036
A_44_P117323	0.020777585	0.0061659054	up	1445248	0.5313171	-0.1653012	0.3660159
A_43_P23092	0.012230641	0.0030599595	up	27413948	145491	-0.41853058	10363795
A_44_P375322	0.0054213856	0.0010461825	up	2152641	11061077	0.033839345	1139947
A_44_P380315	0.040770676	0.015045811	up	55203505	24647598	-13641789	1100581
A_42_P725471	0.011555576	0.0028394077	up	1652781	0.7248956	-0.16995251	0.5549431
A_44_P477555	0.03436622	0.011981023	up	18811105	0.9115846	-0.058869958	0.85271466
A_44_P353854	0.03255647	0.011158031	up	22638361	11787696	-0.37480652	0.80396307
A_44_P441195	0.012666776	0.0032082081	up	20977068	10688131	-0.25610626	0.8127068
A_44_P1057585	0.0052553867	0.0010034614	up	17689415	0.82288635	-0.06782925	0.7550571
A_44_P884466	0.0079781525	0.0017543288	up	19492402	0.96291184	-0.3724116	0.59050024
A_44_P184564	0.045838233	0.017618995	up	26615846	14122854	-0.49861026	0.9136752
A_44_P109342	6560	64.2	up	27303634	1449093	-0.7773535	0.67173946
A_44_P506538	0.0049689533	9320	up	31444757	16528195	-0.5630591	10897604
A_44_P158798	0.008143628	0.0018010357	up	22315092	11580198	-0.1162107	10418091
A_44_P404812	0.03846424	0.013893787	up	26688478	14162171	-0.7836485	0.6325686
A_44_P608167	3840	30	up	22705808	11830614	0.09085107	12739124
A_44_P945157	407	10.9	up	2322881	12159152	-0.11258769	11033275
A_44_P547209	0.008629021	0.0019418511	up	5685563	25073032	-11986977	13086056
A_44_P383154	0.010349851	0.002461278	up	27005658	14332618	-0.41821027	10150515
A_44_P257774	0.001258716	155	up	24271355	12792547	-0.60066366	0.678591
A_44_P220183	0.00392334	68.6	up	34540725	17882984	-0.42994356	13583548
A_44_P381752	0.0032324202	534	up	41777787	2062736	-0.3912636	16714723
A_44_P429101	0.0024732854	3750	up	460752	22039905	-0.71704614	14869442
A_44_P220008	0.0015678138	2090	up	24948723	1318966	-0.33026826	0.98869777
A_44_P304493	0.013910548	0.0036247422	up	16813687	0.7496362	0.036802053	0.7864382
A_44_P289125	0.0055582444	0.0010815794	up	24961295	13196927	-0.1444211	11752716
A_42_P810313	0.001435035	1850	up	28775313	15248317	-0.5721247	0.95270693
A_43_P21550	0.0069609405	0.0014640363	up	255653	13541869	-0.4559785	0.8982084
A_43_P23266	0.03318979	0.011437453	up	1689991	0.7570156	0.07043636	0.82745194
A_44_P410159	0.009626623	0.0022400704	up	22649758	11794956	-0.577039	0.60245657
A_44_P517958	0.0025910041	3990	up	4467346	2159418	-0.83403313	13253849
A_44_P504041	0.04096054	0.015140937	up	21229005	10860368	-0.29884315	0.78719366
A_44_P390223	0.0018500689	2590	up	2999722	15848289	0.13262606	17174549
A_44_P199086	0.0049345666	923	up	4792058	22606454	-0.44322526	18174202
A_44_P343060	0.002708501	422	up	4336872	21166549	-0.5097873	16068676
A_44_P140092	0.018826006	0.0053967224	up	24387057	12861156	-0.34308696	0.9430287
A_43_P19994	0.0014264735	1830	up	30835714	16246023	-0.57469845	10499039
A_43_P18782	4010	31.9	up	4556868	21880426	-0.64508045	15429623
A_44_P180294	0.0014999044	1960	up	4737639	22441683	-0.91373014	13304383
A_44_P147199	0.020122988	0.0058951457	up	27804525	14753196	-0.10395491	13713647
A_44_P363308	0.011277434	0.002746423	up	4534984	21810975	-0.13368106	20474164
A_44_P170939	0.034481235	0.012044982	up	19539655	0.96640503	-0.6358062	0.33059883
A_44_P511248	0.0018985771	2690	up	21445496	11006747	-0.16941488	0.9312599
A_44_P998555	0.0012581773	1550	up	31518092	16561803	-0.27049458	13856857
A_44_P144900	0.00820388	0.0018197384	up	25469713	13487828	-0.81116617	0.5376166
A_44_P581181	0.026292138	0.008423963	up	21327555	10927186	-0.24226582	0.8504528
A_44_P119669	0.030674547	0.010337446	up	31838248	1670761	-0.4799093	11908517
A_44_P457218	0.048303902	0.018887578	up	23955147	12603357	-0.36874247	0.8915932
A_42_P809733	29.5	0.642	up	25205045	13337125	-0.12695038	12067621
A_43_P18841	0.01992363	0.005808882	up	2112414	10788926	-0.5647527	0.5141399
A_44_P209817	0.011128251	0.0026945306	down	-1654871	-0.7267188	-0.12582576	-0.85254455
A_44_P535742	0.006969383	0.0014661165	up	22175617	11489743	-0.247388	0.9015863
A_44_P590829	0.023007123	0.007073856	up	28450196	15084386	-0.22187829	12865603
A_44_P302301	0.0017028995	2330	up	51906967	23759282	-0.7291143	16468139
A_44_P792531	0.018714676	0.0053566303	up	18694807	0.9026376	-0.38623226	0.51640534
A_44_P552517	85.8	33.8	down	-17213798	-0.7835654	-0.35966635	-11432317
A_44_P151759	504	15.6	up	1657318	0.7288505	-0.013335586	0.7155149
A_44_P416862	0.0052080248	991	up	14299794	0.5159944	-0.09767258	0.41832185
A_44_P285741	7120	71.5	down	-16653069	-0.7357881	0.1733824	-0.5624057
A_44_P307313	0.0065938444	0.0013577257	up	18993195	0.92548263	-0.15452921	0.7709534
A_44_P203665	0.022154149	0.0067312443	up	30912318	16281818	-0.54628646	10818954
A_44_P379619	517	16.1	down	-4072095	-20257711	0.25599158	-17697796
A_44_P792470	0.011198677	0.0027189236	up	21797695	11241757	0.18288004	13070557
A_44_P1050444	0.0065279067	0.0013374038	up	21357975	10947748	-0.12622893	0.9685459
A_44_P217866	0.0028118216	4420	down	-27712495	-14705366	0.19655168	-12739849
A_43_P10569	69.5	25.3	up	32771106	17124244	-0.12289178	15895326
A_44_P829841	541	17.2	up	27402022	14542824	-0.010029674	14442527
A_42_P755326	0.0044541	8050	down	-18890129	-0.9176326	0.059335113	-0.85829747
A_44_P806646	0.014354212	0.0037835345	down	-1711796	-0.7755108	0.0880723	-0.6874385
A_42_P546775	3620	274	up	20128918	10092696	-0.054125667	0.9551439
A_44_P387365	0.012359673	0.003103961	up	23716362	12458826	-0.5212873	0.7245953
A_44_P199661	0.03351282	0.011583919	up	24665065	1302469	-0.6263422	0.67612684
A_44_P239140	0.01197288	0.0029748979	up	21991484	1136945	-0.20255947	0.93438554
A_44_P787848	0.004929709	922	down	-22268279	-11549901	0.09747684	-10575132
A_42_P665460	99.5	11200	up	14503837	0.53643453	0.11124194	0.64767647
A_42_P799390	0.017244564	0.004810754	up	17873785	0.8378452	0.061792254	0.89963746
A_44_P1000400	437	12.6	up	24005344	12633556	-0.13025272	11331029
A_44_P975418	0.025861109	0.008246308	up	3076786	16214241	-0.4190482	12023759
A_44_P193181	0.01026923	0.0024328846	up	19978381	0.99843967	-0.03641689	0.9620228
A_44_P1045425	1710	9.65	up	2087849	10620173	-0.2568766	0.80514073
A_44_P147020	0.0037034126	6370	down	-2845484	-1508674	-0.14900386	-16576779
A_44_P436164	522	46.7	up	39164014	19695287	-0.16061139	18089173
A_44_P245472	0.042999573	0.01612478	up	19055382	0.93019855	-0.59055746	0.3396411
A_42_P682216	0.018351246	0.005230477	up	27884831	14794805	-0.9327276	0.5467529
A_42_P842057	0.021217545	0.0063400446	up	20261233	10187219	-0.3209945	0.69772744
A_44_P378484	557	50.9	up	20745833	10528215	0.04574573	10985672
A_44_P383899	511	455	up	19702435	0.9783739	-0.36436617	0.6140077
A_44_P370637	87.4	941	up	15292313	0.6128067	0.3895973	1002404
A_44_P260102	0.021431966	0.0064275293	up	26829348	14238119	-10020015	0.4218104
A_43_P15449	32.7	7.6	down	-64621305	-269201	0.06390679	-26281033
A_44_P340121	0.03433234	0.011963209	up	16671215	0.7373593	-0.26643968	0.4709196
A_44_P713311	2750	188	up	23997974	12629126	-0.12774289	11351697
A_44_P125823	0.023039162	0.0070857205	down	-2400864	-12635536	0.13651359	-112704
A_43_P11146	0.861	0.59	up	21165006	10816809	-0.003971219	10777097
A_44_P324707	1130	0.515	down	-27198725	-1443539	0.29958427	-11439548
A_44_P185243	0.032945488	0.01132879	up	3032638	16005733	-107139	0.52918327
A_43_P12665	20.3	3.17	up	24111571	12697257	-0.041046023	12286797
A_44_P367564	0.025126804	0.007934202	up	28616872	1516866	-0.7313812	0.7854848
A_44_P991472	8.69	0.0604	up	28333902	15025293	0.03971088	15422401
A_44_P210431	183	2.67	down	-3886314	-19584024	0.20679867	-17516037
A_44_P976187	412	333	up	18182374	0.8625406	-0.09620893	0.7663317
A_44_P382053	0.010823397	0.002604634	down	-2892004	-15320696	0.5226275	-10094421
A_44_P667865	0.040738836	0.015030501	up	16597174	0.7309376	-0.09411609	0.6368215
A_44_P1035802	0.0010731295	1240	up	16166009	0.6929635	-0.084931254	0.6080322
A_44_P290375	47.6	0.174	down	-56378827	-24951534	0.32057655	-2174577
A_44_P486914	0.011266299	0.002742234	up	1741708	0.8005028	-0.19203234	0.60847044
A_44_P729353	0.005925101	0.0011796347	down	-2628705	-13943523	-0.03985536	-14342077
A_44_P220277	0.003082141	50	up	17000643	0.76558936	-0.37798297	0.38760638
A_44_P397962	9.06	0.0649	down	-11374919	-35077844	0.27918828	-32285962
A_44_P456197	612	582	up	17791452	0.83118427	-0.33533823	0.49584603
A_44_P819834	477	14.5	down	-20872753	-10616208	0.19887793	-0.8627429
A_43_P12245	47.6	0.167	up	2044147	1031499	-0.123273015	0.908226
A_44_P116237	0.0012129575	1470	down	-27019827	-14340185	0.28081095	-11532075
A_42_P660068	659	2.3	up	25134826	13296877	-0.07647884	12532089
A_44_P707159	0.0013813206	1760	down	-24794893	-1310043	0.1402365	-11698065
A_44_P334953	652	635	up	16095363	0.68664515	-0.13998449	0.54666066
A_43_P22791	0.00460785	845	down	-22969885	-11997436	-0.23741472	-14371583
A_44_P121187	0.01031704	0.002448967	down	-15788313	-0.658857	-0.2694273	-0.9282843
A_44_P263060	0.007134506	0.0015123881	up	23261626	12179519	-0.51819193	0.69975996
A_43_P11151	407	10.9	up	36673872	18747526	-0.3446852	15300674
A_42_P833212	9.1	0.0664	up	32734847	17108272	-0.034999967	16758273
A_44_P368058	0.0016709253	2270	down	-18335644	-0.87465096	-0.27350748	-11481584
A_42_P751756	0.008846313	0.0020051487	up	16009945	0.6789683	-0.043461442	0.63550687
A_44_P116726	0.030055197	0.010030219	up	1360589	0.4442314	0.07945335	0.52368474
A_43_P20452	0.012314088	0.0030876698	down	-249655	-13199358	-0.112060905	-14319967
A_44_P238891	4480	37.4	up	14372034	0.5232643	-0.040697217	0.48256707
A_43_P22613	0.023240108	0.007172354	up	14023165	0.48781192	-0.31781638	0.16999555
A_44_P1017315	8.19	0.544	up	41234937	2043867	-0.22255552	18213115
A_44_P412075	0.043672774	0.016502293	down	-19256061	-0.9453126	-0.033596992	-0.9789096
A_43_P11978	8.19	0.542	up	30471728	16074713	-0.0045779943	16028934
A_43_P11201	4010	320	up	25970376	13768669	-0.19002235	11868446
A_44_P561254	212	3.48	up	2032351	10231496	-0.24065244	0.78249717
A_43_P12079	103	44.8	down	-4163836	-20579133	0.21635139	-1841562
A_44_P139889	156	2	down	-3057002	-16121175	0.06265795	-15494596
A_44_P367551	0.0031381217	51.4	up	20157046	10112842	-0.23046553	0.7808187
A_43_P12184	0.020041425	0.005858523	up	14901218	0.5754303	-0.22579443	0.34963584
A_44_P620106	130	1.47	up	14696766	0.5554987	-0.05189216	0.50360656
A_44_P1045805	0.011922995	0.0029573028	up	19280478	0.9471408	-0.13963568	0.80750513
A_44_P110542	0.0012379009	1510	up	18923854	0.92020595	-0.27851045	0.6416955
A_44_P380300	0.018264756	0.0051959255	down	-24525328	-12942724	0.09872639	-1195546
A_44_P281523	0.04857675	0.019030351	down	-19628708	-0.97296524	0.035643697	-0.93732154
A_44_P325439	0.005600384	0.0010923606	up	17743658	0.8273034	-0.22011185	0.60719156
A_44_P535612	0.0053748596	0.0010341195	up	16345944	0.70893276	-0.25873673	0.45019603
A_44_P370229	49.2	15.1	up	24070697	12672778	-0.06218636	12050915
A_44_P428782	4290	353	up	21286793	10899585	0.1957506	12857091
A_44_P262958	340	8.04	down	-5269836	-2397758	-0.18545091	-2583209
A_44_P177058	308	6.82	up	29099772	15410079	-0.14072812	14002798
A_43_P16935	0.036066156	0.012784493	up	18598086	0.8951541	-0.3737669	0.5213872
A_42_P620285	189	111	up	23883798	12560323	-0.38340986	0.8726225
A_44_P942367	0.00767675	0.0016726217	up	24403963	12871155	-0.5587362	0.72837925
A_42_P764365	0.0018946411	26.8	up	1935887	0.9529947	-0.36138308	0.5916116
A_44_P898658	0.013589831	0.0035147006	up	27966113	14836798	-0.85106266	0.6326171
A_44_P535706	0.0019117171	2710	up	19369266	0.9537693	-0.02370584	0.9300635
A_42_P763424	34	0.0087	up	4571909	21927967	-0.12924612	20635505
A_43_P21885	0.0076678037	0.0016698921	down	-32795818	-17135118	0.07820642	-16353054
A_44_P524953	0.0030888256	502	up	16052424	0.6827911	-0.026415706	0.6563754
A_44_P371984	0.0011857356	1420	down	-30175307	-15933684	-0.3121438	-19055122
A_44_P1040609	0.02354232	0.007292934	up	15970178	0.67538035	-0.08660662	0.5887737
A_44_P149635	103	0.0843	down	-9102538	-31862688	0.066530585	-3119738
A_44_P1046554	0.0065279067	0.0013375876	up	14454556	0.5315243	-0.26470125	0.26682305
A_44_P606150	8.73	0.618	down	-47742963	-22552881	0.14453018	-21107578
A_44_P1020422	0.0055170422	0.0010699455	down	-1883397	-0.9133371	0.20012915	-0.71320796
A_44_P693334	53.1	0.202	down	-50890164	-23473868	0.23885024	-21085367
A_44_P205928	0.0017415329	2400	up	16857685	0.7534064	0.11898756	0.87239397
A_42_P634825	0.0052356278	99.8	up	16709504	0.7406689	-0.17674577	0.5639231
A_44_P1030714	0.0075131194	0.0016198973	up	19973654	0.99809825	-0.249802	0.74829626
A_44_P205869	56.9	0.264	up	2169488	11173546	-0.0530138	10643408
A_44_P227361	0.0025665702	3940	up	15748765	0.65523875	-0.35071528	0.30452347
A_42_P724600	0.024025492	0.0074814567	up	14953766	0.5805088	-0.42794693	0.1525619
A_44_P179811	0.046285342	0.01784344	up	18413326	0.8807502	-0.5050268	0.37572336
A_43_P10428	0.0018430756	258	up	16897064	0.75677264	-0.08941662	0.667356
A_44_P524846	0.015451874	0.0041674953	up	16947098	0.7610382	-0.37092674	0.39011145
A_44_P349050	0.005312846	0.0010189688	up	1258115	0.3312639	-0.24732316	0.083940744
A_44_P450496	0.00665264	0.0013768093	down	-23010747	-12023078	-0.1902529	-13925607
A_44_P449656	220	0.391	down	-6934692	-27938318	-0.13819349	-29320254
A_42_P538400	0.008902157	0.0020209188	up	18456721	0.88414633	-0.1305784	0.75356793
A_44_P635853	0.008167694	0.0018082566	up	1842149	0.88138974	-0.34388912	0.5375006
A_44_P288015	0.027675493	0.008983288	up	18031907	0.85055196	-0.38710046	0.4634515
A_42_P615851	0.0015500388	2060	up	24326756	1282544	-0.43743885	0.8451052
A_44_P1000100	707	2.58	up	26529806	14076141	-0.10099447	13066196
A_44_P397441	87	3.45	up	25893776	13726054	-0.12604249	1246563
A_44_P975403	363	0.906	up	4634761	22124949	-0.3254608	18870339
A_44_P309052	0.015084464	0.004041901	up	14940313	0.5792104	-0.2759503	0.3032601
A_43_P16279	0.030134954	0.01008054	down	-16022433	-0.6800933	-0.17328966	-0.85338295
A_44_P991045	2550	170	up	42011385	20707803	-0.38124835	1689532
A_44_P395538	461	13.9	up	26518943	14070233	-0.26132858	11456947
A_44_P160763	23	148	down	-4633509	-22121053	0.21782243	-19942828
A_44_P267106	0.0021816345	3210	up	14284091	0.5144092	0.05566132	0.5700705
A_44_P127238	0.045977	0.01768238	up	13198043	0.400324	-0.25416315	0.14616084
A_44_P153972	0.022058422	0.006690213	down	-12735424	-0.34884703	0.08978963	-0.2590574
A_44_P551463	0.0011102094	1300	down	-19133651	-0.93611217	-0.16370642	-10998186
A_44_P220533	0.013839259	0.0036011965	down	-33968904	-17642146	0.25701463	-15072
A_43_P12378	0.013175824	0.0033734117	down	-21177006	-10824987	0.24204552	-0.84045315
A_44_P394119	9.26	37.7	down	-5109043	-2353053	0.53382385	-18192294
A_44_P398587	0.0018093933	2520	up	18289536	0.8710185	-0.10780442	0.7632141
A_43_P10049	0.0034595255	5830	up	18093024	0.8554336	-0.12193763	0.73349595
A_42_P465408	0.0066347	0.0013696173	up	18014168	0.84913194	-0.14712656	0.7020054
A_43_P17643	0.044273313	0.01679306	down	-15436124	-0.62631047	0.08031714	-0.5459933
A_44_P237938	958	1060	up	1977024	0.98333037	-0.122855306	0.86047506
A_44_P168159	0.004954847	928	down	-2181288	-11251802	0.31134295	-0.8138373
A_44_P472170	0.0047048666	866	up	15935186	0.6722158	-0.20502579	0.46719003
A_44_P299349	1220	58.4	up	246995	13044819	-0.09593427	12085476
A_44_P1020640	212	0.351	up	24943163	13186444	-0.00620234	13124421
A_44_P450063	91.2	37.1	down	-37245333	-18970597	0.112093806	-17849659
A_44_P275761	0.033511247	0.011581313	up	16805822	0.7489611	-0.33441782	0.41454327
A_44_P435664	161	2.11	up	2318255	12130393	0.023239255	12362785
A_44_P792811	0.010045772	0.002365105	down	-2368374	-1243897	0.70794713	-0.5359498
A_44_P294846	0.03807971	0.0137266	down	-16991735	-0.7648331	0.15950656	-0.60532653
A_42_P611561	0.0027284012	4260	up	19190531	0.94039464	-0.35001493	0.5903797
A_44_P1024773	0.008671255	0.001956375	up	25387795	1344135	-0.18230247	11618326
A_43_P17415	136	0.155	up	20310118	10221986	-0.34592378	0.6762748
A_44_P430630	0.0030742094	0.499	up	177476	0.82762396	-0.16850293	0.65912104
A_44_P245864	0.025854442	0.008243052	up	18499892	0.88751686	-0.42737174	0.46014512
A_44_P427028	0.034141243	0.011877226	up	23731987	1246833	-0.2664746	0.98035836
A_44_P454420	0.022457136	0.006845874	up	25518944	13515686	-0.36688995	0.9846786
A_44_P295051	4480	375	up	19053968	0.9300915	-0.07925522	0.8508363
A_44_P1055271	0.01376153	0.0035738845	up	33910377	17617269	-0.16777945	15939474
A_44_P358308	173	2.41	down	-6359517	-26689172	-0.12924778	-27981648
A_44_P396165	0.001839227	257	up	19119524	0.93504655	-0.12071407	0.8143325
A_44_P369760	0.0014540249	1880	up	19698524	0.97808754	-4110	0.97767615
A_44_P399999	85.7	33.8	up	23479254	12313865	0.01596868	12473552
A_43_P14318	0.005388947	0.0010378032	up	18160437	0.86079895	-0.22812045	0.6326785
A_44_P335603	0.0031098085	5080	up	27163823	14416865	-0.5523213	0.8893652
A_44_P321115	0.04749057	0.018449185	up	16373732	0.7113832	-0.24398696	0.46739626
A_42_P621832	0.0059571853	0.0011888646	up	15969017	0.67527544	-0.30672753	0.36854792
A_44_P112446	1440	7.44	up	19211354	0.94195926	0.016648412	0.9586077
A_44_P854615	0.017456219	0.004889023	up	19019651	0.92749083	-0.17908323	0.7484076
A_43_P12635	0.046989217	0.018180499	down	-18293113	-0.8713006	0.22187841	-0.64942217
A_44_P273863	644	623	up	167326	0.7426616	0.07339752	0.8160591
A_44_P182601	1560	8.39	down	-8808582	-31389098	0.477332	-26615777
A_44_P286888	0.0012595754	1550	up	21315608	10919102	-0.25345194	0.8384583
A_44_P423810	426	351	up	16054684	0.68299425	-0.114361405	0.56863284
A_44_P402760	0.0076413327	0.0016592284	down	-15478274	-0.6302446	0.25991023	-0.3703344
A_44_P208157	0.018545859	0.005296154	down	-21599314	-11109855	0.23500812	-0.8759774
A_44_P1049055	484	420	up	32602108	17049652	-0.17317235	15317929
A_44_P183488	292	0.633	up	22381678	11623181	-0.021324277	11409938
A_43_P15024	0.0013336336	1680	down	-11643205	-0.21948826	0.035342813	-0.18414545
A_44_P1039205	148	1.8	up	17988211	0.84705174	0.06303346	0.9100852
A_44_P507274	8830	95.5	up	28703918	15212477	-0.014683127	15065646
A_44_P384046	153	0.19	down	-10802921	-34333496	0.1378144	-3295535
A_44_P1011780	103	0.084	up	33573942	1747342	-0.14300597	1604336
A_43_P20800	7.75	0.0481	down	-32195535	-16868606	0.017025113	-16698354
A_44_P1025208	185	2.7	up	40647902	2023181	0.10956609	2132747
A_43_P12613	0.0076413327	0.0016591642	up	12890753	0.36633646	-0.19141543	0.17492104
A_43_P13170	0.0052564614	0.0010042497	up	19003496	0.9262649	-0.32400882	0.60225606
A_42_P558503	107	0.0927	up	24238946	1277327	-0.19782841	10794985
A_44_P407243	0.025381904	0.008039156	down	-15983967	-0.6766255	0.21376503	-0.46286047
A_43_P20191	0.044648264	0.01698991	down	-15959244	-0.67439234	0.0023499727	-0.67204237
A_44_P817539	0.0013181145	165	up	21059673	1074483	0.080967546	11554506
A_44_P271842	0.0018145769	2530	up	2072855	10516192	-0.042713404	10089058
A_43_P19148	0.01643213	0.0045223543	down	-26143107	-13864306	0.17223728	-12141933
A_44_P157789	0.00877544	0.001985633	up	15262408	0.6099826	-0.1994735	0.4105091
A_44_P618385	0.004029064	710	down	-19717134	-0.97944987	-0.0057805777	-0.98523045
A_44_P1011386	0.034230247	0.011917165	up	24331207	1282808	-0.62690175	0.6559062
A_44_P1016085	0.031933498	0.010873353	up	15418937	0.6247033	-0.17606771	0.44863558
A_44_P684740	163	8.95	up	43376937	2116928	-0.18583906	19310889
A_44_P360650	21.5	3.76	down	-25939445	-13751477	-0.29009688	-16652446
A_43_P12474	0.01107229	0.0026790453	down	-12268217	-0.29492557	-0.06563842	-0.360564
A_44_P508809	3440	254	up	16546681	0.7265419	-0.050183177	0.6763587
A_44_P454646	0.047428068	0.018414542	up	21959105	11348191	-0.3782693	0.75654984
A_44_P234013	0.04289718	0.016068634	down	-15527111	-39567175	-0.32863915	-42853565
A_44_P358216	0.039331827	0.014317171	up	1518701	0.6028378	-0.38858843	0.21424937
A_42_P629394	0.0073881745	0.0015803669	up	16843023	0.75215113	-0.36666238	0.38548875
A_44_P1027602	0.0034725817	5870	up	21122851	10788046	-0.35386813	0.7249365
A_43_P15775	1840	107	up	25387032	13440918	-0.26699674	1077095
A_42_P679371	2790	192	up	1769552	0.82338417	-0.21077406	0.6126101
A_44_P392201	0.00343668	5780	up	20913181	10644125	-0.33801615	0.7263963
A_44_P1028858	0.00170278	2320	up	18173128	0.86180675	-0.1905812	0.67122555
A_44_P313708	24.6	163	down	-31040258	-16341406	-0.0117281675	-16458688
A_44_P489366	0.006297463	0.0012757839	up	15225171	0.6064584	-0.13604331	0.47041512
A_44_P557217	4840	42.1	up	18408769	0.88039315	-0.12982428	0.75056887
A_42_P600870	0.0016532779	2240	up	19487545	0.9625524	0.086262584	1048815
A_44_P390979	0.0015560188	207	up	19565189	0.968289	-0.28224492	0.6860441
A_44_P236306	4520	380	down	-257559	-13649029	0.26297653	-11019263
A_44_P500880	0.04474717	0.017049056	up	21786554	1123438	-0.44521463	0.6782234
A_43_P10054	0.003650254	625	up	22827213	11907548	-0.19956577	0.991189
A_42_P503597	0.0028118216	4420	up	1410604	0.49631298	0.13834155	0.6346545
A_44_P1057272	0.0064577637	0.0013174245	up	2600849	13789825	-0.5334456	0.84553695
A_44_P309780	1510	7.93	up	24725876	13060216	-0.06280196	12432196
A_43_P15106	2800	19.3	down	-39141886	-19687133	0.1126219	-18560914
A_43_P11580	361	27.3	down	-5861473	-25512633	0.19037545	-23608878
A_44_P1040941	260	0.0524	up	3092428	162874	-0.043805003	1584935
A_44_P229299	0.0038646474	6740	up	19056379	0.930274	-0.23207593	0.6981981
A_44_P151459	0.0016418473	2220	up	17549868	0.81146014	-0.17987192	0.6315882
A_44_P290257	72.6	26.7	down	-32760308	-17119489	0.06443834	-16475105
A_43_P12011	65.8	0.0384	up	41126413	20400653	-0.10332739	19367378
A_43_P11601	0.0035616097	60.6	up	20830839	1058721	-0.2145487	0.84417224
A_44_P220351	0.0075327465	0.0016264333	up	19014448	0.927096	-0.5809443	0.3461517
A_43_P19684	0.0026778814	416	down	-42377505	-20832987	0.33160222	-17516965
A_43_P14265	0.0011129079	1300	down	-22571187	-11744822	0.109077096	-10654051
A_43_P17192	5830	539	up	21852527	11278001	-0.3175944	0.8102057
A_44_P508066	0.007530421	0.0016256021	up	17692412	0.8231307	-0.22461212	0.5985186
A_42_P801580	0.008005812	0.00176251	up	15160956	0.60036075	-0.06528127	0.5350795
A_44_P304449	0.0014513072	1880	down	-28809254	-15265323	-0.08429682	-16108291
A_44_P269184	0.038019326	0.013696859	down	-17905387	-0.84039366	-0.038594127	-0.8789878
A_42_P766648	60.6	20.6	down	-20521774	-10371555	-0.13523829	-11723938
A_42_P655047	0.018963527	0.005453547	up	33694625	17525184	-0.70861423	10439042
A_44_P160888	6810	67.5	up	17108617	0.7747232	-0.32109487	0.4536283
A_44_P511299	0.001435035	1850	down	-16686411	-0.7386737	-0.018221498	-0.7568952
A_44_P104704	0.003727192	6420	down	-20304844	-1021824	-0.09324694	-11150709
A_44_P429483	0.006529017	0.0013381004	up	19590812	0.9701772	-0.4975072	0.47266996
A_44_P282605	98.7	4.17	up	30739927	16201137	-0.1376003	14825134
A_44_P159110	0.01686693	0.004670763	down	-23045557	-12044886	-0.09576893	-13002576
A_44_P428970	0.03294708	0.011330777	up	13965209	0.48183715	-0.23978984	0.24204731
A_42_P597308	0.011381313	0.002777689	up	16965773	0.7626271	-0.2402072	0.5224199
A_44_P182816	0.038137857	0.013750894	up	18552383	0.89160454	-0.33024323	0.5613613
A_44_P219046	230	4.17	up	4387919	21335368	-0.23494518	18985918
A_44_P220424	0.022589194	0.006905109	up	14714704	0.5572585	-0.14712012	0.41013837
A_44_P276714	0.023787487	0.00739279	up	34969683	18061047	-0.9118159	0.8942888
A_44_P390995	0.0022084827	326	up	25600753	13561863	-0.20363724	1152549
A_44_P233786	415	11.4	up	33455584	1742247	-0.31228983	14299572
A_44_P229540	0.024516856	0.0076837484	up	17037779	0.7687373	-0.20066845	0.56806886
A_43_P18712	0.020791294	0.006173377	up	17837753	0.8349339	-0.1641258	0.6708081
A_44_P459202	0.0016647335	2260	down	-37513554	-19074119	0.12552416	-17818878
A_44_P822121	688	24.5	up	21419306	10989116	0.09444678	11933584
A_43_P12602	1840	106	up	15161973	0.60045755	0.02794683	0.6284044
A_42_P532103	0.018127933	0.0051427437	up	1516907	0.60113263	-0.18061256	0.42052007
A_44_P306414	1140	52.5	down	-5821933	-25414982	0.4096285	-21318698
A_44_P194768	0.02165697	0.0065158294	up	15231267	0.607036	-0.24490225	0.36213374
A_42_P550241	65.4	0.374	up	3904493	19651352	-0.37976372	15853715
A_43_P17864	414	3.35	up	17941407	0.8432931	-0.13316119	0.7101319
A_44_P452133	0.021992853	0.0066616135	up	143289	0.51892793	-0.19911087	0.31981707
A_44_P1003825	0.017810827	0.00502504	up	16273065	0.7024859	-0.22690976	0.47557616
A_44_P638290	1.15	0.00658	up	27509048	14599062	-0.11522806	13446782
A_44_P491085	0.021443449	0.0064337845	down	-15708524	-0.6515477	0.26110685	-0.39044082
A_44_P250476	0.029799316	0.009904457	up	14519422	0.537984	-0.1600436	0.37794042
A_44_P1049242	0.019958736	0.0058243508	up	16072792	0.6846205	-0.07897127	0.60564923
A_44_P517671	0.009899277	0.0023247122	down	-21973124	-11357399	0.2839327	-0.85180724
A_44_P433068	608	575	up	21968465	1135434	-0.097957015	1037477
A_43_P15304	0.03372214	0.011687218	up	14330262	0.519065	-0.14214003	0.376925
A_44_P829888	0.0014767717	1920	down	-18462647	-0.88460946	522	-0.88408744
A_44_P279224	88	95	up	15034153	0.5882436	-0.22173584	0.36650777
A_44_P230030	0.0019997365	2870	up	19999384	0.99995553	-0.23334968	0.76660585
A_43_P10703	8790	94.9	up	25522406	13517643	-0.41553462	0.9362297
A_43_P12312	42.3	0.122	down	-749401	-29057379	0.19472921	-27110085
A_44_P824475	2360	153	up	2558346	13552114	-0.07175434	1283457
A_44_P300612	0.019267568	0.0055679264	up	14818426	0.56739223	-0.42256773	0.1448245
A_42_P534882	0.0022668648	3370	up	19926724	0.9947046	-0.06119263	0.933512
A_44_P453337	0.005067019	956	up	2548383	13495821	-0.22587597	11237061
A_43_P17377	1280	62.5	up	2046785	10333596	-0.0911566	0.94220304
A_44_P710285	9.68	0.0774	up	31872525	16723133	-0.07281959	15994937
A_44_P325005	0.0125995865	0.0031884375	up	16158062	0.6922542	-0.2625457	0.42970848
A_44_P446713	0.004470975	810	up	15890743	0.66818655	-0.3731016	0.29508495
A_44_P405190	0.028518602	0.009340453	down	-19510537	-0.96425354	0.09283137	-0.8714222
A_44_P299303	171	2.34	down	-5564452	-24762397	0.33705175	-21391878
A_44_P123450	0.0012265255	1490	down	-32867796	-17166747	0.3751346	-13415401
A_43_P23403	166	2.25	down	-4231982	-20813336	0.13928926	-19420444
A_43_P13808	0.016110212	0.004406302	up	1691747	0.7585138	-0.3329469	0.4255669
A_44_P468182	690	24.9	up	2239078	11629049	-0.22071683	0.942188
A_44_P534717	831	87.3	up	213352	10932356	746	10939813
A_44_P311917	353	0.858	up	21124933	10789467	-0.22322357	0.85572314
A_44_P653240	0.03229956	0.011036106	down	-16338437	-0.70826995	0.3232001	-0.38506985
A_43_P12970	0.017105667	0.0047570555	up	1598632	0.6768378	-0.04957354	0.62726426
A_44_P116591	246	4.64	up	26172931	13880755	-0.4155959	0.9724796
A_43_P21180	0.026388923	0.008458432	down	-16697419	-0.7396251	0.009012818	-0.7306123
A_44_P110918	1540	8.21	up	19524449	0.96528184	-0.02964294	0.9356389
A_44_P112162	0.0050712023	957	down	-32914846	-17187384	-0.03644049	-17551789
A_43_P15263	10.1	0.000352	up	26712012	14174887	-0.03995073	1377538
A_44_P128423	0.007183161	0.0015248994	down	-30418577	-16049527	-0.1614269	-17663796
A_42_P829863	0.008331517	0.0018597007	down	-21384308	-10965525	-0.174909	-12714615
A_44_P991239	10200	4.42	up	40152793	20055003	0.019510627	2025011
A_44_P248172	0.035016403	0.01230534	down	-24845803	-13130021	0.04856646	-12644356
A_44_P375616	0.009426807	0.0021768457	up	16026748	0.6804818	-0.4004928	0.279989
A_44_P452145	0.011917513	0.0029522977	up	19101212	0.9336642	-0.44401872	0.48964548
A_44_P409927	0.017456219	0.0048888926	down	-27787452	-14744335	-0.22716999	-17016035
A_44_P171285	0.0124897165	0.0031499844	up	20905383	10638745	-0.56874895	0.49512553
A_44_P419676	938	1030	up	18778561	0.9090866	-0.17573321	0.7333534
A_44_P220868	0.0013607079	1720	up	16021217	0.67998374	-0.018339038	0.6616447
A_44_P557273	0.013372978	0.003439083	down	-2173834	-11202419	0.1893214	-0.9309205
A_43_P13096	856	9.14	up	18214415	0.8650807	-0.13661921	0.7284615
A_44_P281761	0.0060690837	0.0012159074	up	16810483	0.74936116	-0.16406238	0.5852988
A_43_P11423	1080	4.79	up	2887324	15297331	-0.10210383	14276292
A_44_P1054453	0.016068157	0.0043905866	up	1516082	0.6003479	-0.10839689	0.491951
A_44_P318466	0.020044273	0.005862441	down	-16448375	-0.7179451	0.10408437	-0.6138607
A_44_P545577	34.4	8.29	down	-6933042	-27934885	0.25617874	-25373096
A_44_P203401	3190	232	down	-31710932	-16649803	0.11110151	-15538788
A_44_P325525	224	141	down	-3071337	-16188668	0.06764734	-15512195
A_43_P11924	8.93	0.0636	down	-5623662	-249151	0.23511636	-22563934
A_43_P20354	0.016317902	0.0044802213	down	-16868274	-0.7543124	0.39074028	-0.36357212
A_42_P684538	0.002496315	380	up	17818004	0.83333576	-0.2396313	0.59370446
A_44_P240414	893	970	up	17084289	0.77267015	-0.1627618	0.60990834
A_44_P200463	3750	290	down	-3040697	-16044021	0.22608149	-13783206
A_43_P12703	80.1	30.6	up	23244126	12168661	-0.0073491335	1209517
A_43_P20501	0.0017529905	2420	down	-22301488	-11571399	-0.08543134	-12425712
A_44_P166482	10200	4.42	up	15317736	0.615203	0.109238505	0.7244415
A_44_P321110	84.7	900	up	18192567	0.8633491	-0.15601933	0.70732975
A_44_P206583	1610	8.78	down	-24659753	-13021584	0.41636717	-0.8857912
A_44_P477047	0.0010157888	1150	up	17568686	0.8130063	-0.3093804	0.50362587
A_42_P733175	0.0010167573	1150	up	16120399	0.6888875	-0.012217164	0.6766703
A_44_P914438	2290	146	up	26224725	13909277	-0.19276512	11981626
A_44_P1030648	2020	122	up	19612712	0.971789	0.04772985	10195189
A_42_P758052	0.0019244674	2730	up	26257434	1392726	-0.39280593	0.99992
A_42_P838326	1280	6.28	up	23430276	12283739	0.16213787	13905118
A_42_P841255	0.007088532	0.0014986156	down	-28779473	-15250401	0.10972631	-14153138
A_44_P423566	0.0030988534	504	up	14752461	0.56095564	-0.14657629	0.41437936
A_44_P576822	1360	6.92	up	21661687	11151456	-0.16798675	0.9471588
A_44_P422237	7150	71.9	up	18042265	0.85138047	-0.008403897	0.84297657
A_43_P21945	0.033879887	0.011761135	up	21352837	10944277	-0.7456753	0.34875238
A_43_P12479	0.0020553037	2970	up	18091153	0.85528433	-0.11162102	0.7436633
A_42_P726132	0.0016548575	2240	up	13842881	0.46914423	-0.1669265	0.30221772
A_44_P265583	0.0068564997	0.0014356141	up	18904496	0.9187294	-0.20093513	0.7177943
A_44_P245542	0.0066412934	0.0013718491	up	4537248	21818175	-0.9987799	11830375
A_43_P17988	4000	317	down	-21617696	-11122128	-0.13821399	-12504268
A_44_P761679	1130	52	down	-22439055	-11660119	-0.21302116	-13790331
A_44_P292568	0.0013874922	1770	down	-4323765	-2112288	-0.37269485	-24849827
A_44_P158640	1230	59.3	down	-46518755	-22178125	0.088383794	-21294289
A_44_P407282	575	53	down	-44283624	-21467733	-0.07109249	-2217866
A_44_P612824	0.001879746	2650	up	2826834	14991871	-0.52874124	0.9704459
A_44_P459031	0.015375664	0.004141566	down	-2469703	-13043375	0.5685928	-0.7357447
A_42_P536564	1530	8.14	up	26820395	14233304	-0.33015525	10931752
A_44_P428455	10.1	0.00311	up	25693011	13613759	-0.15616429	12052116
A_44_P285507	9170	1000	up	3244577	16980304	-0.49109828	12069321
A_44_P287227	0.0036619243	628	up	1812798	0.8582182	-0.24344516	0.61477304
A_44_P386485	0.038940113	0.014123534	down	-16796063	-0.74812317	0.06184435	-0.6862788
A_42_P834614	7.16	26.2	up	24438426	12891514	0.01495719	13041086
A_44_P538675	2310	14.8	up	28214362	14964297	-0.046148777	14502809
A_44_P465895	0.0070442623	0.001486178	up	13710712	0.45530355	-0.07898939	0.37631416
A_44_P669601	0.034018904	0.011825746	up	14925433	0.57777286	-0.18787503	0.38989782
A_44_P372237	18.5	2.72	up	2216557	11483206	0.052813172	12011337
A_44_P651772	2380	155	down	-29585116	-15648715	0.27856386	-12863077
A_44_P204704	0.015362204	0.004136145	up	23014398	12025367	-0.24614418	0.9563925
A_42_P471578	0.003849304	671	up	13096591	0.3891914	0.075323224	0.4645146
A_44_P294087	0.0031419154	516	up	19317311	0.9498943	0.010490775	0.9603851
A_42_P573296	31	0.69	down	-77191243	-29484372	0.24706018	-27013772
A_44_P194049	0.02737075	0.008864038	down	-29341083	-15529221	0.14963353	-14032886
A_44_P1033541	3150	228	up	16358601	0.7100494	-0.14956093	0.56048846
A_44_P1007362	0.00686998	0.0014398018	up	23327985	12220616	-0.21037483	10116868
A_44_P997787	0.040080093	0.014690279	down	-18734202	-0.9056746	0.17985713	-0.72581744
A_44_P494521	0.0031258012	511	up	18955382	0.92260754	-0.120217204	0.80239034
A_44_P500965	0.007653944	0.0016643081	down	-32700727	-17093227	0.22530735	-14840153
A_44_P289630	0.047473025	0.018439976	up	16178823	0.6941066	-0.19860244	0.49550414
A_44_P135163	0.019064747	0.005492653	down	-22515485	-11709176	-0.2775296	-14484472
A_44_P414460	0.0020853663	303	up	2078821	10557655	-0.5290582	0.5267073
A_44_P1004376	0.0066381833	0.0013706265	down	-18596429	-0.8950256	-0.17700136	-1072027
A_44_P121517	0.005288112	0.0010121452	down	-15872575	-0.6665362	-0.21890926	-0.8854455
A_44_P604438	0.025812168	0.008220551	up	3523421	18169769	-0.5768055	12401714
A_42_P702941	0.006484084	0.0013263414	up	16756574	0.74472725	-0.10812914	0.6365981
A_43_P12194	0.025684731	0.008167619	down	-20648324	-10460248	-0.33308828	-13791131
A_44_P635178	0.004448533	8040	down	-14817123	-0.5672654	-0.09860861	-0.665874
A_44_P996410	0.0014733871	1920	up	16818084	0.75001335	-0.21050787	0.5395055
A_44_P823025	20.3	3.13	up	4955713	23090925	-0.08524215	22238503
A_42_P667296	0.02830649	0.009242532	up	1512436	0.5968741	-0.09790552	0.4989686
A_44_P503326	0.0012233948	1490	down	-34317617	-17789494	0.102136016	-16768134
A_42_P822764	0.03989392	0.014590889	down	-22071004	-11421522	0.4324907	-0.7096615
A_44_P266946	0.0026758648	415	up	14587522	0.54473484	0.20239127	0.7471261
A_44_P991335	0.0015975302	2140	down	-29952273	-15826656	0.10454428	-14781213
A_43_P19210	11800	55.7	down	-4295832	-21029377	0.23862302	-18643146
A_44_P971371	944	1040	up	2869662	15208808	-0.20805681	1312824
A_44_P512996	0.0068011833	0.0014191422	up	14946015	0.5797609	-0.13016307	0.44959784
A_42_P477073	8550	0.913	up	26523538	14072732	-0.122002244	12852709
A_42_P762829	0.0017834008	2470	up	15700501	0.6508106	-0.17584455	0.47496605
A_44_P869091	0.013520477	0.0034877935	down	-19724214	-0.97996783	-0.030887365	-10108552
A_44_P313283	0.0017929609	248	up	2007914	10056976	-0.17791474	0.82778287
A_43_P13113	0.020828664	0.0061901654	up	17690425	0.8229687	-0.3057009	0.5172678
A_43_P13188	134	67.2	up	34722927	17958885	-0.18967307	16062155
A_44_P311647	16.5	0.0216	up	37547195	19087051	-0.038556457	18701487
A_44_P271529	0.013268913	0.0034049917	down	-2957079	-15641727	0.2607609	-13034118
A_44_P290187	6100	578	down	-25681324	-13607196	0.07768214	-12830374
A_44_P251756	2040	124	up	19543331	0.96667635	0.0144456625	0.981122
A_44_P125432	0.0029893206	4800	up	14565607	0.5425658	-0.23044825	0.31211758
A_44_P398399	0.0019348756	276	up	2138536	10966235	0.015769362	11123929
A_43_P16965	107	0.094	up	22744823	11855382	0.055411935	12409501
A_44_P161831	0.007539721	0.00162964	up	12967775	0.37493098	-0.123625636	0.25130534
A_44_P342397	10200	44.1	up	2458047	12975124	-0.14556491	11519475
A_44_P458855	5460	495	up	36041875	18496741	-0.18546546	16642087
A_43_P10710	0.00133392	1680	up	17877555	0.8381494	-0.079887986	0.75826144
A_44_P294737	0.0010839194	1260	up	46377306	2213419	0.011371493	22247906
A_44_P1021381	464	14	up	32725976	17104362	0.040014863	17504511
A_44_P135716	0.04613953	0.017777827	down	-3533184	-18209689	0.18819416	-16327747
A_44_P1030801	8370	88.1	up	17843502	0.8353988	-0.053229213	0.7821696
A_44_P398299	0.0029858635	4790	down	-28428013	-15073133	0.18892658	-13183867
A_44_P443328	0.012070845	0.0030092716	up	19390726	0.95536685	-0.48569477	0.46967208
A_44_P885445	0.00681755	0.0014249407	up	17728865	0.82610023	-0.28952062	0.5365796
A_44_P990713	0.01226409	0.0030719177	up	16390183	0.712832	-0.48708582	0.22574615
A_44_P410516	0.009955759	0.0023414567	down	-18049053	-0.8519231	-0.021736145	-0.87365925
A_42_P547856	171	0.233	up	34316926	17789203	-0.124568105	16543522
A_43_P11313	2280	146	up	23932562	12589749	-0.17758453	10813904
A_44_P1024703	325	7.5	up	34076664	17687842	0.06963146	18384156
A_44_P328087	363	0.0897	down	-36826105	-18807288	-0.16444099	-20451698
A_42_P619403	6700	65.9	up	19698478	0.9780842	-0.15693271	0.8211515
A_44_P405177	0.020280985	0.005960929	down	-21868722	-11288689	-0.13792813	-12667971
A_44_P484969	1790	102	up	17535743	0.81029856	-0.2158581	0.59444046
A_44_P555055	0.0016516474	223	down	-4782605	-22577968	0.21875942	-20390372
A_44_P1000267	317	230	up	288995	15310446	-0.035721898	14953227
A_44_P243081	0.0048227054	8920	up	1835251	0.8759774	0.046993613	0.922971
A_43_P20415	0.047647204	0.018541267	up	21405716	10979961	-0.23171687	0.86627924
A_44_P1053383	600	2.03	up	3430788	177854	0.13786113	19164011
A_44_P543559	0.00665264	0.001376575	up	37762527	19169554	-10157719	0.9011835
A_44_P775747	302	21.4	up	2126384	10884022	0.31210887	1400511
A_44_P257646	408	1.12	down	-28550348	-15135083	0.09421551	-14192928
A_44_P548524	0.0017638738	244	up	20106337	10076503	-0.28491795	0.7227323
A_44_P171634	0.001286194	1590	up	1548404	0.6307819	-0.110878825	0.51990306
A_44_P494154	1710	9.59	down	-23008876	-12021905	-0.19693148	-1399122
A_42_P487031	1180	56	up	26422477	14017657	-0.07368052	13280852
A_44_P1031726	0.0011208991	1310	up	1592013	0.67085207	0.043352008	0.7142041
A_44_P577108	0.0021892614	3230	up	19953628	0.99665105	-0.22614753	0.7705035
A_43_P16535	0.0038146887	6620	up	18823446	0.9125308	-0.14840066	0.7641301
A_42_P526712	0.016631318	0.004590982	up	17427145	0.8013363	-0.081907034	0.71942925
A_44_P281772	0.02921672	0.009659749	up	19723021	0.9798806	-0.72501874	0.25486183
A_44_P307167	0.006564296	0.0013496334	down	-17455086	-0.8036474	0.3207227	-0.4829247
A_42_P483419	64.8	62.7	up	16349202	0.7092203	-0.13537991	0.5738404
A_44_P652670	0.0029762017	4750	up	20913727	10644501	-0.20480931	0.85964084
A_44_P1058264	0.036150698	0.012825884	up	20131667	10094666	-0.35375607	0.6557106
A_43_P10724	0.0020313289	2930	up	16810608	0.7493719	0.051965117	0.801337
A_43_P14849	1510	7.96	up	28824227	15272819	-0.3017019	122558
A_43_P11265	400	10.4	up	3311762	1727599	-0.09242046	16351786
A_44_P996589	0.0010309668	11700	up	18426727	0.8817998	-0.15731919	0.7244806
A_44_P423803	478	413	up	18219708	0.86549985	-0.16199696	0.7035029
A_44_P542785	123	1.32	up	4246193	208617	-0.29501247	17911575
A_44_P135424	0.0018023758	250	down	-22377172	-11620277	-0.20851672	-13705444
A_44_P412452	0.020673998	0.0061225174	down	-14953717	-0.5805042	-0.01703918	-0.59754336
A_44_P308197	0.0011537902	1370	up	13673881	0.4514228	-0.1289171	0.3225057
A_44_P149993	0.04625082	0.01782811	up	2070867	10502349	-0.2448858	0.8053491
A_44_P113141	300	213	up	2008573	10061709	-0.2105242	0.79564667
A_44_P119527	4520	38	up	25040278	13242506	-0.1903342	11339164
A_44_P653813	0.0030492062	493	up	22853107	11923903	-0.046808124	11455822
A_43_P18800	4210	344	down	-37307084	-18994496	-0.0128747225	-19123243
A_44_P1046118	323	0.737	up	22445478	11664249	-0.053165793	11132591
A_42_P502363	525	47.2	down	-36756957	-18780173	-0.1581012	-20361185
A_44_P259867	0.011516878	0.0028263761	down	-21773155	-11225505	-0.28127635	-14038268
A_42_P758222	558	51	up	20109234	10078582	-0.07457745	0.9332807
A_44_P286104	0.0046584643	8560	down	-2563722	-13582398	-0.037614703	-13958545
A_44_P396522	846	3.32	up	18866595	0.91583407	-0.23548353	0.68035054
A_43_P10694	9.09	36.9	up	31143327	1638923	-0.2094723	14294508
A_44_P668620	586	19.4	up	31650724	16622385	-0.1221503	15400882
A_44_P446556	3870	303	up	19911379	0.9935931	-0.13010752	0.8634856
A_44_P255341	0.0024570872	3720	up	18309216	0.87257004	-0.17155719	0.70101285
A_44_P876363	676	2.39	up	1794776	0.84380376	-0.33568656	0.5081172
A_44_P372529	4680	400	down	-18368073	-0.87720025	0.13224804	-0.7449522
A_44_P110445	457	386	up	18263135	0.8689344	-0.19511878	0.6738156
A_44_P208021	2000	120	down	-5636568	-2494817	0.55381143	-19410056
A_44_P313652	0.0014441703	1860	down	-28207994	-1496104	0.33254683	-11635572
A_44_P559041	20.3	3.14	up	17152829	0.77844656	-0.249282	0.52916455
A_43_P11809	0.016134178	0.0044149724	down	-36646552	-18736775	0.010123014	-18635545
A_42_P677866	3030	215	down	-505981	-23390832	0.22515452	-21139288
A_44_P108728	0.04470895	0.017030586	up	13469734	0.42972136	-0.2418505	0.18787086
A_44_P481381	506	448	up	24873927	13146342	-0.31131876	10033154
A_44_P250839	611	579	up	18491862	0.88689053	0.5467578	14336483
A_44_P466314	0.013589831	0.0035137278	down	-19523557	-0.9652159	0.45027864	-0.5149373
A_44_P561324	616	21	up	3643352	18652664	-0.16998398	16952825
A_44_P443115	3490	258	down	-3421963	-17748241	0.37487066	-13999535
A_43_P12348	0.004924338	9200	up	12690406	0.3437382	-0.16750848	0.17622972
A_44_P347253	0.0060823536	0.0012191818	down	-26709104	-14173316	0.09155023	-13257813
A_44_P313558	278	191	up	2467096	13028139	-0.40569365	0.89712024
A_43_P17568	20.3	0.316	up	22347825	11601344	-0.023190618	11369438
A_44_P205649	0.005332409	0.0010236528	down	-73471265	-287718	0.26092803	-2616252
A_44_P994550	323	7.4	up	21242967	10869852	-0.05182731	10351579
A_44_P482420	0.0049678264	932	down	-68486686	-27758236	0.11952555	-2656298
A_44_P158692	0.010188086	0.0024058912	down	-4832203	-2272681	0.32708895	-1945592
A_44_P729217	0.01761013	0.0049550617	up	17694389	0.8232919	0.032244444	0.85553634
A_44_P155932	422	34.5	up	21450927	110104	-0.20357287	0.89746714
A_44_P173726	292	6.33	down	-42642508	-20922923	-0.09676397	-21890562
A_42_P553201	5230	470	down	-1803873	-0.8510977	-0.062390924	-0.9134886
A_44_P853647	6520	634	up	18687737	0.90209186	-0.07806623	0.82402563
A_44_P1029253	0.002885003	4560	down	-24009764	-12636212	-0.3405993	-16042205
A_42_P717643	0.0376037	0.01348764	up	13552763	0.43858707	-0.12066758	0.3179195
A_44_P498016	6.43	0.348	up	26518602	14070047	-0.16242659	12445781
A_44_P794598	0.041358043	0.015324018	up	19956064	0.99682724	-0.5498611	0.44696617
A_43_P10907	0.03547722	0.012517177	down	-15198063	-0.60388744	0.073354125	-0.5305333
A_44_P792220	0.0049023116	914	up	1954837	0.9670483	-0.17413843	0.79290986
A_43_P19012	0.036066156	0.012788008	up	14098625	0.49555445	-0.2788086	0.21674585
A_44_P684162	0.004918768	918	up	13627998	0.44657362	-0.32638562	0.120188
A_44_P250403	0.01697667	0.004710054	down	-27399628	-47760844	0.11816609	-46579185
A_44_P107653	0.016000079	0.0043611014	down	-2035289	-10252337	0.27545583	-0.7497779
A_44_P368306	2000	120	down	-5084112	-2345996	0.4106654	-19353306
A_44_P231824	28.9	6.2	down	-13735955	-37798853	0.55458796	-32252975
A_44_P440351	0.0018093933	2520	down	-40529094	-20189579	0.18646634	-18324915
A_44_P262407	351	261	up	22003312	11377207	-0.22494233	0.9127784
A_44_P435494	707	25.8	up	29328814	15523187	-0.16918933	13831294
A_44_P205599	8.45	3.31	down	-39625895	-19864435	0.30096233	-16854812
A_43_P14774	2480	164	up	14436458	0.52971685	0.022031903	0.55174875
A_44_P899264	0.0030475894	4920	up	1549879	0.63215554	-0.34997118	0.28218436
A_42_P468038	0.0018958859	268	up	14668006	0.55267274	0.23279774	0.7854705
A_43_P22936	0.014159499	0.0037069374	down	-15389727	-0.6219677	0.0727514	-0.5492163
A_44_P238210	11600	53.7	up	17646602	0.8193904	-0.25628054	0.5631099
A_44_P487157	0.0020852822	303	up	21894915	11305958	-0.4756719	0.6549239
A_44_P322451	253	5	up	24221122	12762657	0.21001613	14862819
A_44_P515809	0.0010424367	11900	up	2210455	11443433	-0.42846572	0.71587753
A_44_P404921	104	0.872	down	-67711587	-27594028	0.17222416	-25871787
A_44_P479881	0.014779466	0.00394287	down	-20293806	-10210394	-0.2286104	-12496498
A_44_P304842	0.027202217	0.008785684	up	23695338	12446032	-0.62693596	0.6176672
A_44_P207963	2580	173	down	-28765378	-15243335	0.15327191	-13710616
A_44_P538946	0.025666071	0.008159442	up	30126169	15910172	-0.7711537	0.81986356
A_43_P12611	0.004900931	91.4	up	23266182	12182344	-0.30055845	0.917676
A_44_P1043051	0.004083984	722	up	15883038	0.6674869	0.05071628	0.7182032
A_44_P534490	0.04393866	0.016642112	down	-35074723	-18104317	0.740088	-10703437
A_44_P898673	0.00822589	0.0018271368	down	-30145154	-15919261	0.27567637	-13162497
A_44_P196296	127	1.41	up	53245645	24126635	-0.080203414	23324602
A_42_P493380	252	0.493	up	18026803	0.85014355	-0.09991515	0.7502284
A_42_P630663	0.020777585	0.0061652623	up	1511315	0.59580433	-0.07689917	0.51890516
A_44_P762302	0.018930374	0.0054390496	up	19300227	0.9486178	-0.14124453	0.8073733
A_44_P174278	4910	430	up	20196474	10141034	-0.18322182	0.8308816
A_44_P484755	382	0.972	up	25854256	13704017	-0.26101387	11093879
A_43_P21301	0.005185339	985	down	-17155385	-0.7786615	-0.054905176	-0.83356667
A_44_P1051678	0.017481245	0.004899699	up	30974357	16310743	-0.9071952	0.7238791
A_42_P684885	213	3.64	up	25659544	13594955	-0.13902438	12204711
A_44_P170524	0.00615346	0.0012374682	up	20391965	10280008	-0.30099583	0.727005
A_44_P521711	0.0028772773	4550	up	18067949	0.8534328	-0.35608828	0.4973445
A_42_P582801	0.0014950696	1950	up	15051717	0.58992803	-0.15661633	0.4333117
A_44_P289627	0.0014455966	1870	up	23171217	12123339	-0.2767403	0.9355936
A_44_P522396	0.02178063	0.006568263	up	22181375	11493487	-0.30936384	0.8399849
A_44_P220481	0.0060583143	0.0012133042	down	-31697197	-16643553	-0.13533366	-17996889
A_43_P14264	0.007539721	0.0016299161	up	13907725	0.47588634	-0.32232428	0.15356207
A_44_P119666	187	109	down	-4325933	-21130114	-0.32680404	-24398155
A_44_P231399	0.020828664	0.006189264	up	14457506	0.53181875	-0.29412258	0.23769617
A_44_P1043555	35.6	0.872	up	24350622	12839586	0.12545407	14094126
A_43_P19636	5020	44.3	up	2405345	12662438	-0.12716782	1139076
A_43_P13216	690	2.48	down	-50721455	-2342596	0.36269486	-19799013
A_43_P20080	0.021353792	0.0063956864	up	22854662	11924884	-0.569816	0.62267244
A_42_P739079	0.021938773	0.0066345357	up	1577638	0.6577662	-0.20638692	0.4513793
A_44_P852833	2250	143	up	37401357	19030906	-0.37734663	1525744
A_44_P652919	744	75.6	up	1842877	0.8819598	-0.046469092	0.8354907
A_43_P21046	624	595	down	-33370917	-17385913	0.35154235	-1387049
[truncated: 5,412 more rows]
