# Supplementary material for: Transcriptional landscapes at the intersection of neuronal apoptosis and substance P-induced survival: exploring pathways and drug targets
Source: Cell Death Discov. 2016 Aug 1;2:16050–. doi: 10.1038/cddiscovery.2016.50 (PMC4979452; doi:10.1038/cddiscovery.2016.50)
Supplement: Supplementary Data S3 [file cddiscovery201650-s12.xls]

## Sheet: Figure 2
Significantly regulated genes in MAPK signaling pathway.
Prob IDs	Gene Symbol	Gene Name	FC [K5 + SP] vs [K5]
A_44_P126085	Map4k1	mitogen activated protein kinase kinase kinase kinase 1	-4.0533
A_44_P366723; A_44_P421502; A_44_P421499	Igf1	insulin-like growth factor 1	-3.65474
A_44_P252756	Flt3	fms-related tyrosine kinase 3	-3.59059
A_43_P11462	Ets1	v-ets avian erythroblastosis virus E26 oncogene homolog 1	-3.37291
A_42_P538135	Lhb	luteinizing hormone beta polypeptide	-2.81926
A_44_P166513	Atf1	activating transcription factor 1	-2.25749
A_44_P346408; A_44_P194138	Egfr	epidermal growth factor receptor	-2.13092
A_44_P479881	Dusp4	dual specificity phosphatase 4	-2.02938
A_42_P818323	Gfra3	GDNF family receptor alpha 3	-2.01668
A_44_P106923	Sp1	Sp1 transcription factor	-1.89911
A_44_P731895	Grap	GRB2-related adaptor protein	-1.89158
A_44_P442569	Esr2	estrogen receptor 2 (ER beta)	-1.6997
A_44_P973186	Shc1	SHC (Src homology 2 domain containing) transforming protein 1	-1.63118
A_44_P123333	Pparg	peroxisome proliferator-activated receptor gamma	-1.48113
A_42_P581845	Smn1	survival of motor neuron 1, telomeric	1.34885
A_42_P717643	Nck1	NCK adaptor protein 1	1.35528
A_42_P823894	Map3k1	mitogen-activated protein kinase kinase kinase 1, E3 ubiquitin protein ligase	1.41515
A_43_P15304	Grb2	growth factor receptor bound protein 2	1.43303
A_42_P653827	Map2k2	mitogen activated protein kinase kinase 2	1.478
A_44_P310168	Tgfa	transforming growth factor alpha	1.49466
A_44_P508019	Mapkapk5	mitogen-activated protein kinase-activated protein kinase 5	1.51362
A_44_P191864	Hras	Harvey rat sarcoma virus oncogene	1.56763
A_44_P474037	Igf1r	insulin-like growth factor 1 receptor	1.58113
A_44_P991565	Bad	BCL2-associated agonist of cell death	1.65426
A_44_P176342	Gab1	GRB2-associated binding protein 1	1.68749
A_42_P620042	Gsk3b	glycogen synthase kinase 3 beta	1.68859
A_42_P831499	Egf	epidermal growth factor	1.69965
A_44_P496447	Ntf3	neurotrophin 3	1.70179
A_44_P374062	Pdlim7	PDZ and LIM domain 7	1.70863
A_44_P430547	Ntrk1	neurotrophic tyrosine kinase, receptor, type 1	1.71983
A_43_P11497	Ptpn1	protein tyrosine phosphatase, non-receptor type 1	1.72171
A_44_P527610	Tradd	TNFRSF1A-associated via death domain	1.73155
A_44_P495480	Fos	FBJ osteosarcoma oncogene	1.76888
A_42_P546968	Pdgfrb	platelet derived growth factor receptor, beta polypeptide	1.77883
A_42_P493380	Myc	myelocytomatosis oncogene	1.80268
A_44_P348922	Cebpb	CCAAT/enhancer binding protein (C/EBP), beta	1.81539
A_44_P212850	Fgf2	fibroblast growth factor 2	1.81824
A_44_P241277	Traf2	Tnf receptor-associated factor 2	1.83517
A_44_P219854	Ncoa3	nuclear receptor coactivator 3	1.84548
A_42_P538400	Ntrk2	neurotrophic tyrosine kinase, receptor, type 2	1.84567
A_44_P217423	Mapk9	mitogen-activated protein kinase 9	1.85851
A_42_P622574	Daxx	death-domain associated protein	1.86056
A_44_P508294	Arhgef1	Rho guanine nucleotide exchange factor 1	1.89465
A_44_P144277	Pkn1	protein kinase N1	1.99088
A_42_P772157	Il6r	interleukin 6 receptor	2.03402
A_43_P15613	Nrtn	neurturin	2.06228
A_42_P457003	Pdgfra	platelet derived growth factor receptor, alpha polypeptide	2.10667
A_43_P11616	Atf3	activating transcription factor 3	2.2058
A_44_P404198	Mapk3	mitogen activated protein kinase 3	2.22686
A_42_P664472	Rasa3	RAS p21 protein activator 3	2.27626
A_44_P440395	Pla2g4c	phospholipase A2, group IVC (cytosolic, calcium-independent)	2.27912
A_42_P485961	Chgb	chromogranin B	2.28731
A_44_P186317; A_44_P638170	Eps8	epidermal growth factor receptor pathway substrate 8	2.32888
A_44_P301812; A_44_P807849; A_44_P340852	Rap1a	RAP1A, member of RAS oncogene family	2.34271
A_44_P640828	Tgfbr1	transforming growth factor, beta receptor 1	2.37286
A_44_P761087	Ets2	v-ets avian erythroblastosis virus E26 oncogene homolog 2	2.38785
A_43_P11689	Ppp1cb	protein phosphatase 1, catalytic subunit, beta isozyme	2.39301
A_43_P11992	Ntrk3	neurotrophic tyrosine kinase, receptor, type 3	2.40066
A_43_P12479; A_44_P286911	Mapk14	mitogen activated protein kinase 14	2.44801
A_44_P192134; A_43_P15745	Mapk8	mitogen-activated protein kinase 8	2.47098
A_44_P460973	Ptpn11	protein tyrosine phosphatase, non-receptor type 11	2.47637
A_42_P727584	Mapk6	mitogen-activated protein kinase 6	2.53624
A_42_P594613	Dusp6	dual specificity phosphatase 6	2.55666
A_43_P11513	Tnf	tumor necrosis factor	2.587
A_43_P11980	Rasgrp1	RAS guanyl releasing protein 1 (calcium and DAG-regulated)	2.58942
A_43_P12535; A_44_P526729	Klf10	Kruppel-like factor 10	2.67881
A_43_P15205	Srf	serum response factor	2.68616
A_44_P458992	Rapgef5	Rap guanine nucleotide exchange factor 5	2.69726
A_42_P741027	Jun	jun proto-oncogene	2.70928
A_44_P868459	Map4k2	mitogen activated protein kinase kinase kinase kinase 2	2.73599
A_44_P233080	Egr1	early growth response 1	2.76023
A_43_P10225	Fgfr2	fibroblast growth factor receptor 2	2.772
A_44_P975447; A_43_P17683	Tab1	TGF-beta activated kinase 1/MAP3K7 binding protein 1	3.01757
A_43_P15739	Rapgef1	Rap guanine nucleotide exchange factor 1	3.02299
A_44_P1051678; A_44_P321075	Rasal2	RAS protein activator like 2	3.09744
A_44_P207907	Ppp1cc	protein phosphatase 1, catalytic subunit, gamma isozyme	3.10426
A_44_P483728	Rps6ka1	ribosomal protein S6 kinase, polypeptide A1	3.36715
A_43_P10227	Abi1	abl-interactor 1	3.38468
A_44_P153972; A_44_P308662; A_42_P602822	Ret	ret proto-oncogene	3.42807
A_43_P15259	Tnfrsf1a	tumor necrosis factor receptor superfamily, member 1a	3.43059
A_43_P11361	Il6st	interleukin 6 signal transducer	3.53114
A_42_P467037; A_44_P313825	Eif2ak2	eukaryotic translation initiation factor 2-alpha kinase 2	3.86432
A_43_P19148; A_43_P14954	Sos1	SOS Ras/Rac guanine nucleotide exchange factor 1	3.98125
A_42_P708068	Egr4	early growth response 4	4.07855
A_43_P12423; A_44_P397495	Hif1a	hypoxia-inducible factor 1, alpha subunit (basic helix-loop-helix transcription factor)	4.16612
A_43_P11634	Gfra1	GDNF family receptor alpha 1	4.19276
A_44_P742369; A_44_P554741; A_44_P491590; A_44_P177425	Creb1	cAMP responsive element binding protein 1	4.2007
A_44_P579569; A_43_P15943; A_42_P559085	Sos2	SOS Ras/Rho guanine nucleotide exchange factor 2	4.21054
A_44_P500961	Gdnf	glial cell derived neurotrophic factor	4.25649
A_44_P546901	Ar	androgen receptor	4.44052
A_43_P15517; A_42_P537443	Jund	jun D proto-oncogene	4.55818
A_44_P477376; A_43_P15242; A_44_P1003794	Nr3c1	nuclear receptor subfamily 3, group C, member 1	4.71503

## Sheet: Figure 3
Significantly regulated genes in ion homeostasis.
Prob IDs	Gene Symbol	Gene Name	FC [K5 + SP] vs [K5]
A_44_P915100; A_43_P16193	Kcna6	potassium channel, voltage gated shaker related subfamily A, member 6	-11.8229
A_42_P522194	Atp2a3	ATPase, Ca++ transporting, ubiquitous	-7.44741
A_44_P330736	Kcnmb3	potassium channel subfamily M regulatory beta subunit 3	-5.57186
A_44_P226941	Pln	phospholamban	-4.53387
A_42_P506685	Fxyd2	FXYD domain-containing ion transport regulator 2	-4.44535
A_44_P522355	Slc8a3	solute carrier family 8 (sodium/calcium exchanger), member 3	-4.33635
A_44_P440600	Gng11	guanine nucleotide binding protein (G protein), gamma 11	-3.93217
A_44_P337959	Slc1a7	solute carrier family 1 (glutamate transporter), member 7	-3.89695
A_43_P13291	Grip2	glutamate receptor interacting protein 2	-3.85667
A_44_P358336	Pla2g6	phospholipase A2 group VI	-3.74518
A_44_P255164	Agap2	ArfGAP with GTPase domain, ankyrin repeat and PH domain 2	-3.69022
A_43_P11994	Cacng1	calcium channel, voltage-dependent, gamma subunit 1	-3.63512
A_42_P774448	Prkcg	protein kinase C, gamma	-3.63156
A_43_P11441	Atp4b	ATPase, H+/K+ exchanging, beta polypeptide	-3.44913
A_43_P16272	Cftr	cystic fibrosis transmembrane conductance regulator	-3.4426
A_44_P549075	Pla2g5	phospholipase A2, group V	-3.43113
A_43_P15414; A_44_P107352	Hcn3	hyperpolarization-activated cyclic nucleotide-gated potassium channel 3	-3.40489
A_44_P325525	Kcng3	potassium channel, voltage gated modifier subfamily G, member 3	-3.07134
A_44_P353405	Hrc	histidine rich calcium binding protein	-3.01189
A_44_P991335	Capns2	calpain, small subunit 2	-2.99523
A_44_P346421	Slc12a8	solute carrier family 12, member 8	-2.73822
A_42_P543670	Grik4	glutamate receptor, ionotropic, kainate 4	-2.572
A_43_P13165	Kcnq2	potassium channel, voltage-gated KQT-like subfamily Q, member 2	-2.51178
A_44_P400177	Atp1a3	ATPase, Na+/K+ transporting, alpha 3 polypeptide	-2.4788
A_44_P592479	Snap23	synaptosomal-associated protein 23	-2.3731
A_42_P600817	Trpv4	transient receptor potential cation channel, subfamily V, member 4	-2.19646
A_43_P15865	Slc24a3	solute carrier family 24 (sodium/potassium/calcium exchanger), member 3	-1.76801
A_44_P538870	Calhm2	calcium homeostasis modulator 2	-1.75858
A_44_P285741; A_44_P209817	Cav1	caveolin 1, caveolae protein	-1.66531
A_44_P294658	Gng5	guanine nucleotide binding protein (G protein), gamma 5	-1.53663
A_44_P304082	Kcnk18	potassium channel, two pore domain subfamily K, member 18	-1.53098
A_44_P395522	Camk1g	calcium/calmodulin-dependent protein kinase IG	-1.37247
A_44_P545686	Nos2	nitric oxide synthase 2	-1.3066
A_44_P231583	Kcnip3	Kv channel interacting protein 3, calsenilin	1.43489
A_44_P226231	Slc1a2	solute carrier family 1 (glial high affinity glutamate transporter), member 2	1.49538
A_43_P11713; A_44_P386331	Fkbp1a	FK506 binding protein 1a	1.55334
A_44_P439722	Calm2	calmodulin 2	1.68005
A_43_P11955	Syn2	synapsin II	1.68955
A_44_P182270	Kcnj6	potassium channel, inwardly rectifying subfamily J, member 6	1.72414
A_44_P296812	Camk2a	calcium/calmodulin-dependent protein kinase II alpha	1.72773
A_42_P673973	Orai1	ORAI calcium release-activated calcium modulator 1	1.79245
A_44_P200869	Atp1a2	ATPase, Na+/K+ transporting, alpha 2 polypeptide	1.83221
A_44_P189262	Camkv	CaM kinase-like vesicle-associated	1.85384
A_42_P829301	Slc1a5	solute carrier family 1 (neutral amino acid transporter), member 5	1.8655
A_44_P252545	Grik2	glutamate receptor, ionotropic, kainate 2	1.87676
A_44_P257326	Cacna2d3	calcium channel, voltage-dependent, alpha2/delta subunit 3	1.95018
A_44_P390979	Camk1	calcium/calmodulin-dependent protein kinase I	1.95652
A_44_P230030	Snap29	synaptosomal-associated protein 29	1.99994
A_44_P388650	Camk4	calcium/calmodulin-dependent protein kinase IV	2.02678
A_44_P170524	Tpcn1	two pore segment channel 1	2.0392
A_44_P313283; A_44_P160550	Capn2	calpain 2, (m/II) large subunit	2.10956
A_44_P184465	Calm3	calmodulin 3	2.13144
A_44_P235679; A_44_P343267	Gng2	guanine nucleotide binding protein (G protein), gamma 2	2.14419
A_44_P184273; A_44_P184279	Atp1a1	ATPase, Na+/K+ transporting, alpha 1 polypeptide	2.15636
A_44_P163408	Slc12a2	solute carrier family 12 (sodium/potassium/chloride transporter), member 2	2.16063
A_44_P325189; A_42_P634930	Rcan2	regulator of calcineurin 2	2.16275
A_44_P452145; A_44_P561102	Camk2b	calcium/calmodulin-dependent protein kinase II beta	2.16771
A_44_P475467	Atp4a	ATPase, H+/K+ exchanging, alpha polypeptide	2.19864
A_44_P187080; A_44_P187083	Atp2a2	ATPase, Ca++ transporting, cardiac muscle, slow twitch 2	2.20901
A_42_P583245	Slc25a12	solute carrier family 25 (aspartate/glutamate carrier), member 12	2.22372
A_44_P330414	Slc8a1	solute carrier family 8 (sodium/calcium exchanger), member 1	2.23819
A_44_P730251	Slc25a24	solute carrier family 25 (mitochondrial carrier, phosphate carrier), member 24	2.24889
A_43_P11929	Cacnb1	calcium channel, voltage-dependent, beta 1 subunit	2.25812
A_44_P440395	Pla2g4c	phospholipase A2, group IVC (cytosolic, calcium-independent)	2.27912
A_44_P245314	Cacnb3	calcium channel, voltage-dependent, beta 3 subunit	2.28766
A_44_P1028947	Kctd1	potassium channel tetramerization domain containing 1	2.30746
A_44_P289627; A_44_P289630	Gria2	glutamate receptor, ionotropic, AMPA 2	2.31712
A_44_P435781; A_44_P489486; A_43_P16158	Ryr2	ryanodine receptor 2, cardiac	2.32985
A_44_P358664	Stim2	stromal interaction molecule 2	2.36543
A_44_P247906; A_44_P452282	Kcnj3	potassium channel, inwardly rectifying subfamily J, member 3	2.36573
A_42_P525317	Cacnb2	calcium channel, voltage-dependent, beta 2 subunit	2.39223
A_43_P15328	Kcnma1	potassium channel, calcium activated large conductance subfamily M alpha, member 1	2.41897
A_44_P776683	Kctd17	potassium channel tetramerization domain containing 17	2.42367
A_44_P524820	Cabp1	calcium binding protein 1	2.43009
A_44_P473047	Nos1	nitric oxide synthase 1	2.47359
A_44_P409336	Snap25	synaptosomal-associated protein 25	2.47957
A_42_P841762	Cacna2d1	calcium channel, voltage-dependent, alpha2/delta subunit 1	2.4869
A_44_P338970	Pld1	phospholipase D1	2.49513
A_43_P11901	Kcnj5	potassium channel, inwardly rectifying subfamily J, member 5	2.52102
A_44_P491976	Kcnmb4	potassium channel subfamily M regulatory beta subunit 4	2.5295
A_43_P10280	Gria3	glutamate receptor, ionotropic, AMPA 3	2.53607
A_44_P125659	Grina	glutamate receptor, ionotropic, N-methyl D-aspartate-associated protein 1 (glutamate binding)	2.54124
A_44_P793922	Cacna1a	calcium channel, voltage-dependent, P/Q type, alpha 1A subunit	2.58425
A_43_P15405	Hpca	hippocalcin	2.61221
A_44_P196456	Gnb2	guanine nucleotide binding protein (G protein), beta polypeptide 2	2.63374
A_42_P506402	Slc25a25	solute carrier family 25 (mitochondrial carrier, phosphate carrier), member 25	2.64679
A_44_P435604	Atp1b1	ATPase, Na+/K+ transporting, beta 1 polypeptide	2.65934
A_44_P295064	Trpm1	transient receptor potential cation channel, subfamily M, member 1	2.66441
A_43_P15263	Grm1	glutamate receptor, metabotropic 1	2.6712
A_43_P12718	Grip1	glutamate receptor interacting protein 1	2.79079
A_44_P147509	Micu1	mitochondrial calcium uptake 1	2.91988
A_44_P538328	Pde1c	phosphodiesterase 1C	3.02163
A_44_P381715	Kcnt2	potassium channel, sodium-activated subfamily T, member 2	3.03076
A_42_P833096	Kcnj16	potassium channel, inwardly rectifying subfamily J, member 16	3.10729
A_44_P710285	Stim1	stromal interaction molecule 1	3.18725
A_42_P738337	Grin2c	glutamate receptor, ionotropic, N-methyl D-aspartate 2C	3.21824
A_44_P224547; A_44_P199211	Plcb1	phospholipase C beta 1	3.23647
A_42_P632328	Kctd3	potassium channel tetramerization domain containing 3	3.28309
A_43_P13418	Kcnk2	potassium channel, two pore domain subfamily K, member 2	3.29763
A_42_P787410	Cacna1b	calcium channel, voltage-dependent, N type, alpha 1B subunit	3.29904
A_44_P506980	Kcnk13	potassium channel, two pore domain subfamily K, member 13	3.30681
A_42_P675031	Kcnb1	potassium channel, voltage gated Shab-related subfamily B, member 1	3.35187
A_44_P447539; A_43_P11508	Vamp2	vesicle-associated membrane protein 2	3.36331
A_42_P547856; A_43_P20765	Prkcb	protein kinase C, beta	3.43169
A_42_P589025	Slc12a5	solute carrier family 12 (potassium-chloride transporter), member 5	3.6015
A_43_P11151	Nfatc3	nuclear factor of activated T-cells, cytoplasmic, calcineurin-dependent 3	3.66739
A_44_P388897	Atp2b4	ATPase, Ca++ transporting, plasma membrane 4	3.6945
A_43_P15265; A_42_P686567; A_44_P303533	Ppp3cb	protein phosphatase 3, catalytic subunit, beta isozyme	3.78917
A_44_P215056	Itpr1	inositol 1,4,5-trisphosphate receptor, type 1	3.89963
A_44_P221588; A_44_P372439	Ppp3ca	protein phosphatase 3, catalytic subunit, alpha isozyme	4.11112
A_44_P365462; A_44_P203246; A_44_P1071120	Cacna1d	calcium channel, voltage-dependent, L type, alpha 1D subunit	4.13834
A_44_P301863; A_44_P963309	Gng12	guanine nucleotide binding protein (G protein), gamma 12	4.23175
A_43_P13146; A_44_P506069	Atp2c1	ATPase, Ca++ transporting, type 2C, member 1	4.33764
A_44_P191784	Calm1	calmodulin 1	4.57043
A_44_P460160	Cacng5	calcium channel, voltage-dependent, gamma subunit 5	4.61203
A_44_P242924	Trpc1	transient receptor potential cation channel, subfamily C, member 1	4.67097
A_44_P203145	Cacna1c	calcium channel, voltage-dependent, L type, alpha 1C subunit	4.76303
A_42_P843692	Cadps	Ca++-dependent secretion activator	4.9269
A_43_P12992	Kcnh2	potassium channel, voltage gated eag related subfamily H, member 2	5.42577
A_44_P927153	Gnb1	guanine nucleotide binding protein (G protein), beta polypeptide 1	7.72678
A_42_P589812	Akap6	A-kinase anchoring protein 6	9.3396

## Sheet: Figure 4
Significantly regulated genes in PI3K-AKT signaling pathway.
Prob IDs	Gene Symbol	Gene Name	FC [K5 + SP] vs [K5]
A_43_P12379	Apaf1	apoptotic peptidase activating factor 1	-59.8995
A_43_P11686	Kdr	kinase insert domain receptor	-6.46087
A_44_P822283; A_44_P445572	Sort1	sortilin 1	-4.24643
A_44_P237153	Birc5	baculoviral IAP repeat-containing 5	-4.09198
A_44_P255164	Agap2	ArfGAP with GTPase domain, ankyrin repeat and PH domain 2	-3.69022
A_44_P328087	Snai1	snail family zinc finger 1	-3.68261
A_44_P366723; A_44_P421502; A_44_P421499	Igf1	insulin-like growth factor 1	-3.65474
A_43_P15648	Foxo1	forkhead box O1	-3.02867
A_44_P346408; A_44_P194138	Egfr	epidermal growth factor receptor	-2.13092
A_44_P118540	Erbb2	erb-b2 receptor tyrosine kinase 2	-2.09877
A_43_P22141	Foxo4	forkhead box O4	-2.00852
A_44_P154049	Axin1	axin 1	-1.87322
A_44_P973186	Shc1	SHC (Src homology 2 domain containing) transforming protein 1	-1.63118
A_44_P398742	Aph1b	APH1B gamma secretase subunit	-1.50051
A_44_P261450	Nfkbia	nuclear factor of kappa light polypeptide gene enhancer in B-cells inhibitor, alpha	1.26841
A_42_P471578	Tsc2	tuberous sclerosis 2	1.30966
A_44_P1018865	Eif1ax	eukaryotic translation initiation factor 1A, X-linked	1.37939
A_42_P538868	Dvl1	dishevelled segment polarity protein 1	1.43194
A_44_P661802	Eif2a	eukaryotic translation initiation factor 2A	1.43298
A_42_P559414	Wnt4	wingless-type MMTV integration site family, member 4	1.56605
A_44_P474037	Igf1r	insulin-like growth factor 1 receptor	1.58113
A_42_P479160	Wnt2b	wingless-type MMTV integration site family, member 2B	1.60071
A_44_P499231	Nmi	N-myc (and STAT) interactor	1.60229
A_44_P490206	Eif1b	eukaryotic translation initiation factor 1B	1.61443
A_44_P263072	Eef1b2	eukaryotic translation elongation factor 1 beta 2	1.63063
A_42_P771848; A_44_P1033541	Eif4b	eukaryotic translation initiation factor 4B	1.63586
A_44_P991565	Bad	BCL2-associated agonist of cell death	1.65426
A_43_P12782	Ikbkb	inhibitor of kappa light polypeptide gene enhancer in B-cells, kinase beta	1.66846
A_43_P10724	Apip	APAF1 interacting protein	1.68106
A_44_P176342	Gab1	GRB2-associated binding protein 1	1.68749
A_42_P620042	Gsk3b	glycogen synthase kinase 3 beta	1.68859
A_43_P15232; A_44_P494130	Nfkb1	nuclear factor of kappa light polypeptide gene enhancer in B-cells 1	1.69942
A_42_P831499	Egf	epidermal growth factor	1.69965
A_44_P496447	Ntf3	neurotrophin 3	1.70179
A_43_P11497	Ptpn1	protein tyrosine phosphatase, non-receptor type 1	1.72171
A_44_P527610	Tradd	TNFRSF1A-associated via death domain	1.73155
A_44_P466595; A_42_P526712	Eif4e3	eukaryotic translation initiation factor 4E family member 3	1.74271
A_42_P519910	Eif3f	eukaryotic translation initiation factor 3, subunit F	1.74701
A_44_P991975	Eef1d	eukaryotic translation elongation factor 1 delta (guanine nucleotide exchange protein)	1.75216
A_42_P546968	Pdgfrb	platelet derived growth factor receptor, beta polypeptide	1.77883
A_44_P489512	Bax	Bcl2-associated X protein	1.77956
A_42_P493380	Myc	myelocytomatosis oncogene	1.80268
A_44_P212850	Fgf2	fibroblast growth factor 2	1.81824
A_44_P321110	Eif3c	eukaryotic translation initiation factor 3, subunit C	1.81926
A_44_P241277	Traf2	Tnf receptor-associated factor 2	1.83517
A_42_P538400	Ntrk2	neurotrophic tyrosine kinase, receptor, type 2	1.84567
A_44_P402536	Lep	leptin	1.85041
A_44_P428507	Nfkbie	nuclear factor of kappa light polypeptide gene enhancer in B-cells inhibitor, epsilon	1.86984
A_42_P583690	Eif2b4	eukaryotic translation initiation factor 2B, subunit 4 delta	1.88345
A_44_P508294	Arhgef1	Rho guanine nucleotide exchange factor 1	1.89465
A_44_P155816	Eef2k	eukaryotic elongation factor-2 kinase	1.89495
A_44_P245472	Eif1a	eukaryotic translation initiation factor 1A	1.90554
A_42_P589418	Bcar1	breast cancer anti-estrogen resistance 1	1.91314
A_43_P12961	Eif4ebp1	eukaryotic translation initiation factor 4E binding protein 1	1.92609
A_44_P310949; A_44_P269230	Eif3d	eukaryotic translation initiation factor 3, subunit D	1.95338
A_44_P279208	Eif4g3	eukaryotic translation initiation factor 4 gamma, 3	1.96138
A_44_P1001301	Eef1g	eukaryotic translation elongation factor 1 gamma	1.9698
A_44_P700084; A_44_P203514	Eif4e	eukaryotic translation initiation factor 4E	1.97003
A_44_P1033023	Parp1	poly (ADP-ribose) polymerase 1	1.97698
A_44_P282433	Akt1	v-akt murine thymoma viral oncogene homolog 1	1.99335
A_44_P477785	Eef2	eukaryotic translation elongation factor 2	2.02102
A_44_P1019324; A_44_P1019326; A_43_P11246	Eif4a1	eukaryotic translation initiation factor 4A1	2.08207
A_44_P652670; A_43_P16682	Eif2s3x	eukaryotic translation initiation factor 2, subunit 3, structural gene X-linked	2.09137
A_42_P457003	Pdgfra	platelet derived growth factor receptor, alpha polypeptide	2.10667
A_42_P588041	Eif5a	eukaryotic translation initiation factor 5A	2.14171
A_44_P437896	Bdnf	brain-derived neurotrophic factor	2.1479
A_44_P556989	Ngfr	nerve growth factor receptor	2.16825
A_44_P851810; A_43_P14175; A_44_P554332	Cycs	cytochrome c, somatic	2.19913
A_42_P543374	Dffa	DNA fragmentation factor, alpha polypeptide	2.20244
A_43_P12711	Rps6kb1	ribosomal protein S6 kinase, polypeptide 1	2.2052
A_44_P156468	Pik3ca	phosphatidylinositol-4,5-bisphosphate 3-kinase, catalytic subunit alpha	2.22943
A_44_P305135; A_42_P672622	Epb41l1	erythrocyte membrane protein band 4.1-like 1	2.26529
A_44_P836445	Aph1a	aph-1 homolog A, gamma secretase subunit	2.27011
A_43_P21136	Mapk8ip2	mitogen-activated protein kinase 8 interacting protein 2	2.28588
A_44_P1058389; A_44_P280759	Npm1	nucleophosmin (nucleolar phosphoprotein B23, numatrin)	2.30976
A_44_P1038178	Eef1a2	eukaryotic translation elongation factor 1 alpha 2	2.32126
A_44_P220519	Lingo1	leucine rich repeat and Ig domain containing 1	2.3248
A_43_P12611	Pten	phosphatase and tensin homolog	2.32662
A_44_P325791	Ywhag	tyrosine 3-monooxygenase/tryptophan 5-monooxygenase activation protein, gamma	2.35832
A_44_P170527	Fzd1	frizzled class receptor 1	2.37122
A_44_P640828	Tgfbr1	transforming growth factor, beta receptor 1	2.37286
A_44_P634946	Mdm2	MDM2 proto-oncogene, E3 ubiquitin protein ligase	2.46744
A_42_P623909; A_44_P254238	Bcl2l1	Bcl2-like 1	2.48265
A_44_P559348	Eif3b	eukaryotic translation initiation factor 3, subunit B	2.48617
A_43_P15572	Vegfa	vascular endothelial growth factor A	2.54882
A_44_P261779	Tcf7l2	transcription factor 7-like 2 (T-cell specific, HMG-box)	2.55523
A_43_P11513	Tnf	tumor necrosis factor	2.587
A_44_P914438	Cdkn1a	cyclin-dependent kinase inhibitor 1A	2.62247
A_44_P285530; A_43_P16632	Eif2s2	eukaryotic translation initiation factor 2, subunit 2 beta	2.62927
A_44_P140225; A_44_P140223; A_43_P10353	Eif4g1	eukaryotic translation initiation factor 4 gamma, 1	2.66213
A_43_P12150; A_44_P158216	Pik3r2	phosphoinositide-3-kinase regulatory subunit 2	2.66324
A_44_P1037953	Igf2	insulin-like growth factor 2	2.70637
A_44_P567561; A_44_P494259	Eif5a2	eukaryotic translation initiation factor 5A2	2.73083
A_44_P397441; A_44_P455108	Eif1	eukaryotic translation initiation factor 1	2.75502
A_43_P10225	Fgfr2	fibroblast growth factor receptor 2	2.772
A_44_P211162	Wnt10b	wingless-type MMTV integration site family, member 10B	2.81306
A_44_P182431	Srd5a1	steroid-5-alpha-reductase, alpha polypeptide 1 (3-oxo-5 alpha-steroid delta 4-dehydrogenase alpha 1)	2.84275
A_44_P684795	Irs2	insulin receptor substrate 2	2.89341
A_44_P395788; A_44_P623953	Wnt7a	wingless-type MMTV integration site family, member 7A	2.90378
A_42_P533918	Fzd3	frizzled class receptor 3	2.90545
A_44_P996774	Eif4a2	eukaryotic translation initiation factor 4A2	2.97676
A_44_P975447; A_43_P17683	Tab1	TGF-beta activated kinase 1/MAP3K7 binding protein 1	3.01757
A_44_P107132; A_42_P665509	Mapk8ip1	mitogen-activated protein kinase 8 interacting protein 1	3.1272
A_44_P172982	Zyx	zyxin	3.15292
A_44_P757980	Eif4ebp2	eukaryotic translation initiation factor 4E binding protein 2	3.19224
A_44_P409820	Faslg	Fas ligand (TNF superfamily, member 6)	3.19266
A_44_P328090	Wnt5b	wingless-type MMTV integration site family, member 5B	3.25032
A_42_P833212	Eif4h	eukaryotic translation initiation factor 4H	3.27348
A_43_P10569	Eif3a	eukaryotic translation initiation factor 3, subunit A	3.27711
A_44_P483728	Rps6ka1	ribosomal protein S6 kinase, polypeptide A1	3.36715
A_44_P115142	Mycn	v-myc avian myelocytomatosis viral oncogene neuroblastoma derived homolog	3.38007
A_43_P15259	Tnfrsf1a	tumor necrosis factor receptor superfamily, member 1a	3.43059
A_44_P1003212	Igf2r	insulin-like growth factor 2 receptor	3.45492
A_44_P409339; A_44_P526933; A_44_P254254	Ctnnb1	catenin beta 1	3.92859
A_44_P463972;A_44_P196685	Eif4g2	eukaryotic translation initiation factor 4, gamma 2	3.95775
A_44_P551275	Eif5b	eukaryotic translation initiation factor 5B	4.13737
A_44_P742369; A_44_P554741; A_44_P491590; A_44_P177425	Creb1	cAMP responsive element binding protein 1	4.2007
A_44_P343060	Pik3r3	phosphoinositide-3-kinase regulatory subunit 3	4.33687
A_44_P546901	Ar	androgen receptor	4.44052

## Sheet: Figure 5
Significantly regulated genes in JAK-STAT pathway.
Prob IDs	Gene Symbol	Gene Name	FC [K5 + SP] vs [K5]
A_44_P343615	Agtr2	angiotensin II receptor, type 2	-8.8544
A_44_P1005524	Il2rg	interleukin 2 receptor subunit gamma	-5.23668
A_43_P15515	Ccr5	chemokine (C-C motif) receptor 5	-3.29921
A_44_P151804	Stat6	signal transducer and activator of transcription 6, interleukin-4 induced	-2.43828
A_44_P247997	Fancc	Fanconi anemia, complementation group C	-2.37907
A_44_P257582	Csf1r	colony stimulating factor 1 receptor	-2.34429
A_44_P346408; A_44_P194138	Egfr	epidermal growth factor receptor	-2.13092
A_44_P118540	Erbb2	erb-b2 receptor tyrosine kinase 2	-2.09877
A_44_P189299	Ccnd1	cyclin D1	-1.6176
A_44_P123333	Pparg	peroxisome proliferator-activated receptor gamma	-1.48113
A_44_P265709	Il2rb	interleukin 2 receptor subunit beta	-1.41532
A_44_P310168	Tgfa	transforming growth factor alpha	1.49466
A_44_P499231	Nmi	N-myc (and STAT) interactor	1.60229
A_42_P831499	Egf	epidermal growth factor	1.69965
A_44_P495480	Fos	FBJ osteosarcoma oncogene	1.76888
A_42_P486203	Agtr1a	angiotensin II receptor, type 1a	1.82832
A_44_P119658	Dusp14	dual specificity phosphatase 14	1.85022
A_44_P402536	Lep	leptin	1.85041
A_43_P13424	Yy1	YY1 transcription factor	1.88747
A_44_P1048487	Zfyve9	zinc finger, FYVE domain containing 9	1.90173
A_44_P222004	Il15	interleukin 15	1.90458
A_44_P1033023	Parp1	poly (ADP-ribose) polymerase 1	1.97698
A_44_P280965	Mcl1	myeloid cell leukemia 1	1.98021
A_43_P18397	Tfap2b	transcription factor AP-2 beta	2.0014
A_42_P772157	Il6r	interleukin 6 receptor	2.03402
A_43_P13272	Agt	angiotensinogen (serpin peptidase inhibitor, clade A, member 8)	2.07472
A_42_P457003	Pdgfra	platelet derived growth factor receptor, alpha polypeptide	2.10667
A_43_P12927	Dusp1	dual specificity phosphatase 1	2.21206
A_42_P652586	Stat5a	signal transducer and activator of transcription 5A	2.2167
A_44_P343859; A_42_P695042	Csf1	colony stimulating factor 1 (macrophage)	2.30795
A_44_P640828	Tgfbr1	transforming growth factor, beta receptor 1	2.37286
A_42_P668072	Smad1	SMAD family member 1	2.39397
A_43_P16731	Ifngr2	interferon gamma receptor 2	2.45842
A_44_P460973	Ptpn11	protein tyrosine phosphatase, non-receptor type 11	2.47637
A_44_P254238; A_42_P623909	Bcl2l1	Bcl2-like 1	2.48265
A_43_P12952	Il2	interleukin 2	2.50693
A_43_P11513	Tnf	tumor necrosis factor	2.587
A_43_P15205	Srf	serum response factor	2.68616
A_42_P741027	Jun	jun proto-oncogene	2.70928
A_43_P13320	Ifng	interferon gamma	2.78946
A_43_P15259	Tnfrsf1a	tumor necrosis factor receptor superfamily, member 1a	3.43059
A_43_P11361	Il6st	interleukin 6 signal transducer	3.53114
A_43_P10593	Stat1	signal transducer and activator of transcription 1	3.71517
A_44_P787936	Stat3	signal transducer and activator of transcription 3 (acute-phase response factor)	3.71855
A_42_P467037;A_44_P313825	Eif2ak2	eukaryotic translation initiation factor 2-alpha kinase 2	3.86432
A_44_P118970	Il12a	interleukin 12A	3.9385
A_44_P477376; A_43_P15242; A_44_P1003794	Nr3c1	nuclear receptor subfamily 3, group C, member 1	4.71503
A_44_P487798	Stat2	signal transducer and activator of transcription 2	21.9772

## Sheet: Figure 6
Significantly regulated genes in PKA signaling pathway.
Prob IDs	Gene Symbol	Gene Name	FC [K5 + SP] vs [K5]
A_43_P14910	Ddc	dopa decarboxylase	-14.9538
A_44_P347193	Pgr15l	G protein-coupled receptor 15-like	-11.0651
A_44_P343615	Agtr2	angiotensin II receptor, type 2	-8.8544
A_43_P15470	Adrb1	adrenoceptor beta 1	-6.9432
A_44_P424405	Npbwr1	neuropeptides B/W receptor 1	-5.80633
A_44_P296994	Adrb3	adrenoceptor beta 3	-5.72905
A_44_P290375	Ptgir	prostaglandin I2 (prostacyclin) receptor (IP)	-5.63788
A_44_P339477	Gpr156	G protein-coupled receptor 156	-4.61521
A_43_P18451	Gpr19	G protein-coupled receptor 19	-4.00296
A_44_P328205	Bdkrb1	bradykinin receptor B1	-3.71224
A_44_P511440	Gpr45	G protein-coupled receptor 45	-3.32986
A_43_P15515	Ccr5	chemokine (C-C motif) receptor 5	-3.29921
A_44_P142168	Adcyap1	adenylate cyclase activating polypeptide 1	-3.282
A_44_P384286	Gpr20	G protein-coupled receptor 20	-3.23942
A_44_P313516	Bdkrb2	bradykinin receptor B2	-3.17232
A_44_P914382; A_43_P11459	Ednra	endothelin receptor type A	-3.07795
A_44_P217451	Adora3	adenosine A3 receptor	-2.72043
A_44_P468360; A_44_P943654	Rgs3	regulator of G-protein signaling 3	-2.70838
A_43_P11882	Htr2a	5-hydroxytryptamine (serotonin) receptor 2A, G protein-coupled	-2.33541
A_44_P947743	Adgrg6	adhesion G protein-coupled receptor G6	-2.1282
A_44_P121351	Drd2	dopamine receptor D2	-2.10978
A_44_P979645	Gpr132	G protein-coupled receptor 132	-1.94753
A_43_P20927	Gpr22	G protein-coupled receptor 22	-1.59366
A_44_P727824	Ppp2r5a	protein phosphatase 2, regulatory subunit B', alpha	1.21411
A_44_P154112	Prkaa2	protein kinase, AMP-activated, alpha 2 catalytic subunit	1.26043
A_43_P12613	Apln	apelin	1.28908
A_44_P137633	Adora1	adenosine A1 receptor	1.53862
A_43_P13381	Pomc	proopiomelanocortin	1.62161
A_42_P620042	Gsk3b	glycogen synthase kinase 3 beta	1.68859
A_42_P501972	Ppp2r1b	protein phosphatase 2, regulatory subunit A, beta	1.69626
A_44_P377278	Adcy3	adenylate cyclase 3	1.75659
A_44_P557376	Drd1	dopamine receptor D1	1.79866
A_44_P316122	Prkar2b	protein kinase, cAMP-dependent, regulatory subunit type II beta	1.80508
A_44_P107300	Adcy6	adenylate cyclase 6	1.80606
A_42_P538337	Gpr107	G protein-coupled receptor 107	1.81303
A_44_P304057	Ppp2r2a	protein phosphatase 2, regulatory subunit B, alpha	1.81423
A_42_P486203	Agtr1a	angiotensin II receptor, type 1a	1.82832
A_42_P466362	Adcy8	adenylate cyclase 8 (brain)	1.84774
A_44_P925373	Adra2a	adrenoceptor alpha 2A	1.91653
A_44_P238180; A_44_P331281	Ppp2r5c	protein phosphatase 2, regulatory subunit B', gamma	1.91667
A_44_P1034950	Adora2a	adenosine A2a receptor	1.93164
A_43_P12162; A_44_P242397	Ppp2r2b	protein phosphatase 2, regulatory subunit B, beta	1.93468
A_43_P11789	Ppp2cb	protein phosphatase 2, catalytic subunit, beta isozyme	1.98618
A_44_P297119; A_44_P427523	Ppp2r1a	protein phosphatase 2, regulatory subunit A, alpha	2.06094
A_42_P540518	Gpr108	G protein-coupled receptor 108	2.19726
A_44_P534557	Gprasp2	G protein-coupled receptor associated sorting protein 2	2.29295
A_44_P879144	Lpar4	lysophosphatidic acid receptor 4	2.30097
A_42_P501233	Adra1d	adrenoceptor alpha 1D	2.30122
A_44_P301812; A_44_P807849; A_44_P340852	Rap1a	RAP1A, member of RAS oncogene family	2.34271
A_43_P22744	Adcy9	adenylate cyclase 9	2.34853
A_43_P15311	Adcy2	adenylate cyclase 2 (brain)	2.37927
A_44_P468323; A_44_P341870	Prkag2	protein kinase, AMP-activated, gamma 2 non-catalytic subunit	2.44116
A_42_P459149	Phkg2	phosphorylase kinase, gamma 2 (testis)	2.54774
A_44_P239155; A_43_P10931	Gpr68	G protein-coupled receptor 68	2.61628
A_44_P260102	Rasa2	RAS p21 protein activator 2	2.68293
A_44_P1056161	Prkab1	protein kinase, AMP-activated, beta 1 non-catalytic subunit	2.71009
A_44_P402956	Prkacb	protein kinase, cAMP-dependent, beta catalytic subunit	2.8054
A_44_P512255; A_42_P743580	Rgs4	regulator of G-protein signaling 4	2.90849
A_44_P881262	Ppp2r5e	protein phosphatase 2 regulatory subunit B', epsilon	2.95863
A_44_P463480	Ppp2r5b	protein phosphatase 2, regulatory subunit B', beta	3.09079
A_44_P334736	Edn1	endothelin 1	3.78032
A_44_P1048543	Ghrh	growth hormone releasing hormone	3.83152
A_44_P409339; A_44_P526933; A_44_P254254	Ctnnb1	catenin beta 1	3.92859
A_43_P12256	Adcy5	adenylate cyclase 5	4.36596

## Sheet: Figure 7
Significantly regulated genes in cell adhesion.
Prob IDs	Gene Symbol	Gene Name	FC [K5 + SP] vs [K5]
A_44_P505688	Gja8	gap junction protein, alpha 8	-12.683
A_44_P1047578	Cldn19	claudin 19	-8.00348
A_44_P536282; A_44_P210431; A_44_P1043059	Sptbn1	spectrin, beta, non-erythrocytic 1	-3.88631
A_44_P200463	Wipf1	WAS/WASL interacting protein family, member 1	-3.0407
A_44_P136285	Jam3	junctional adhesion molecule 3	-2.92373
A_44_P104985	Serpinb2	serpin peptidase inhibitor, clade B (ovalbumin), member 2	-2.87333
A_44_P252707	Cdh3	cadherin 3	-2.25967
A_44_P1017000	Serpine3	serpin peptidase inhibitor, clade E (nexin, plasminogen activator inhibitor type 1), member 3	-2.13676
A_44_P285463	Cldn1	claudin 1	-1.99116
A_44_P123093; A_44_P835675	Msn	moesin	-1.95047
A_42_P755326	Itgb6	integrin subunit beta 6	-1.88901
A_44_P154049	Axin1	axin 1	-1.87322
A_44_P253439	Cldn6	claudin 6	-1.74774
A_43_P20982	Ptprm	protein tyrosine phosphatase, receptor type, M	-1.71512
A_44_P285741; A_44_P209817	Cav1	caveolin 1, caveolae protein	-1.66531
A_44_P996729	Mmp2	matrix metallopeptidase 2	-1.31074
A_42_P487852	Plec	plectin	1.28486
A_43_P15253	Icam1	intercellular adhesion molecule 1	1.30636
A_42_P581845	Smn1	survival of motor neuron 1, telomeric	1.34885
A_42_P700674	Actg1	actin, gamma 1	1.34984
A_42_P717643	Nck1	NCK adaptor protein 1	1.35528
A_44_P438863	Serpine2	serpin peptidase inhibitor, clade E (nexin, plasminogen activator inhibitor type 1), member 2	1.45667
A_43_P10468	Myl9	myosin light chain 9	1.48863
A_44_P461154	Timp1	TIMP metallopeptidase inhibitor 1	1.52144
A_44_P1059334	Mtdh	metadherin	1.52887
A_44_P288231	Ncam1	neural cell adhesion molecule 1	1.55371
A_43_P11621	Cd44	CD44 molecule (Indian blood group)	1.60342
A_44_P325005	Pak1	p21 protein (Cdc42/Rac)-activated kinase 1	1.61581
A_44_P226963; A_44_P226960	Myl6	myosin light chain 6	1.62576
A_44_P317388	Mcam	melanoma cell adhesion molecule	1.64164
A_44_P745288	Cldn12	claudin 12	1.66473
A_42_P620042	Gsk3b	glycogen synthase kinase 3 beta	1.68859
A_44_P555021	Cdc42	cell division cycle 42	1.68954
A_44_P995716	Ccna1	cyclin A1	1.73329
A_44_P1031380	Myh1	myosin, heavy chain 1, skeletal muscle, adult	1.7363
A_44_P477047	Sptan1	spectrin, alpha, non-erythrocytic 1	1.75687
A_43_P13177	Ilk	integrin-linked kinase	1.7576
A_44_P1057102	Itgb1bp1	integrin subunit beta 1 binding protein 1	1.75785
A_43_P12708	Src	SRC proto-oncogene, non-receptor tyrosine kinase	1.78524
A_44_P876363	Vav2	vav guanine nucleotide exchange factor 2	1.79478
A_42_P656495	Actn3	actinin alpha 3	1.81713
A_44_P423810; A_44_P423803	Actb	actin, beta	1.82197
A_44_P291456; A_44_P898943	Parva	parvin, alpha	1.86422
A_44_P853647	Wasf1	WAS protein family, member 1	1.86877
A_44_P489468	Myh11	myosin, heavy chain 11, smooth muscle	1.86907
A_43_P11193	Sdc2	syndecan 2	1.8847
A_43_P12651	Limk1	LIM domain kinase 1	1.88619
A_44_P220351	Wasl	Wiskott-Aldrich syndrome-like	1.90144
A_42_P589418	Bcar1	breast cancer anti-estrogen resistance 1	1.91314
A_44_P540848	Actn1	actinin, alpha 1	1.96529
A_44_P395709	Rac1	ras-related C3 botulinum toxin substrate 1	1.97851
A_44_P144277	Pkn1	protein kinase N1	1.99088
A_42_P620591	Arpc3	actin related protein 2/3 complex, subunit 3	2.014
A_42_P495895	Dbn1	drebrin 1	2.01495
A_44_P432432	Plat	plasminogen activator, tissue	2.01593
A_44_P387222	Mmp1	matrix metallopeptidase 1	2.01605
A_42_P652357; A_44_P505932	Cttn	cortactin	2.03709
A_42_P463754	Itga1	integrin subunit alpha 1	2.05305
A_44_P1006377; A_44_P1045425; A_44_P667865	Ptk2	protein tyrosine kinase 2	2.08785
A_44_P460797	Itgae	integrin subunit alpha E	2.09776
A_42_P509365	Vim	vimentin	2.11948
A_44_P297777	Flna	filamin A, alpha	2.12574
A_43_P21945	Ppl	periplakin	2.13528
A_42_P756334	Myh6	myosin, heavy chain 6, cardiac muscle, alpha	2.155
A_44_P494044	Cdh15	cadherin 15	2.18369
A_44_P160321	Myl12a	myosin light chain 12A	2.19274
A_42_P837568	L1cam	L1 cell adhesion molecule	2.2139
A_42_P811423	Vcl	vinculin	2.23696
A_44_P149080; A_44_P149087	Fyn	FYN proto-oncogene, Src family tyrosine kinase	2.25642
A_44_P222011	Myl12b	myosin light chain 12B	2.28326
A_44_P132470	Pfn1	profilin 1	2.29974
A_44_P412503	Nisch	nischarin	2.30718
A_43_P12611	Pten	phosphatase and tensin homolog	2.32662
A_42_P465601	Myh10	myosin, heavy chain 10, non-muscle	2.35199
A_44_P1039856	Rock1	Rho-associated coiled-coil containing protein kinase 1	2.3663
A_42_P552143	Cfl1	cofilin 1, non-muscle	2.3879
A_43_P11689	Ppp1cb	protein phosphatase 1, catalytic subunit, beta isozyme	2.39301
A_44_P794669	Mllt4	myeloid/lymphoid or mixed-lineage leukemia; translocated to, 4	2.41334
A_44_P140092	Myh14	myosin, heavy chain 14, non-muscle	2.43871
A_42_P591344	Itgb2	integrin, beta 2	2.44866
A_44_P481381	Add2	adducin 2	2.48739
A_43_P11993	Ptprf	protein tyrosine phosphatase, receptor type, F	2.48893
A_44_P456792	Lamc1	laminin, gamma 1	2.53861
A_44_P116449	Rala	v-ral simian leukemia viral oncogene homolog A (ras related)	2.56844
A_42_P638128	Actg2	actin, gamma 2, smooth muscle, enteric	2.60218
A_44_P392845; A_44_P392849; A_44_P392846	Col5a2	collagen, type V, alpha 2	2.61147
A_44_P1032305	Fer	fer (fps/fes related) tyrosine kinase	2.6327
A_44_P1047259	Ppp1r12a	protein phosphatase 1, regulatory subunit 12A	2.7071
A_44_P349475	Cdh2	cadherin 2	2.74001
A_43_P11134	Arpc5	actin related protein 2/3 complex, subunit 5	2.74607
A_44_P1007729	Ocln	occludin	2.86847
A_44_P975437	Cldn4	claudin 4	2.92947
A_43_P19706	Actn2	actinin alpha 2	2.96162
A_43_P21731	Arhgap35	Rho GTPase activating protein 35	2.96376
A_44_P398060	Nrcam	neuronal cell adhesion molecule	3.02655
A_44_P172982	Zyx	zyxin	3.15292
A_42_P499158	Vcam1	vascular cell adhesion molecule 1	3.34552
A_44_P206434	Lmnb2	lamin B2	3.36983
A_42_P809953	Ezr	ezrin	3.37065
A_44_P1014163	Gsn	gelsolin	3.43524
A_43_P14529	Mpdz	multiple PDZ domain protein	3.6025
A_44_P382979	Gja5	gap junction protein, alpha 5	3.82967
A_44_P273697	Itgb1	integrin subunit beta 1	3.90966
A_44_P409339; A_44_P526933; A_44_P254254	Ctnnb1	catenin beta 1	3.92859
A_44_P210568; A_44_P681660	Fn1	fibronectin 1	4.18057
A_44_P177726; A_44_P464502	Gfap	glial fibrillary acidic protein	4.25029
A_44_P380381; A_44_P1039435	Lasp1	LIM and SH3 protein 1	4.41926
A_42_P708941	Myh4	myosin, heavy chain 4, skeletal muscle	4.72622
A_44_P1049114; A_43_P15885	Cttnbp2	cortactin binding protein 2	5.35361
A_43_P15275; A_44_P976153	Ptprj	protein tyrosine phosphatase, receptor type, J	5.592
A_44_P247615	Trio	trio Rho guanine nucleotide exchange factor	7.12963
A_44_P370033; A_44_P370030; A_44_P170541	Ptpre	protein tyrosine phosphatase, receptor type, E	20.7769

## Sheet: Figure 8
Significantly regulated genes in cytoskeleton remodeling and axonal transport.
Prob IDs	Gene Symbol	Gene Name	FC [K5 + SP] vs [K5]
A_44_P414527	Efna2	ephrin A2	-5.60676
A_43_P11663	Prph2	peripherin 2	-4.11137
A_44_P149977	Robo3	roundabout guidance receptor 3	-3.93779
A_44_P440600	Gng11	guanine nucleotide binding protein (G protein), gamma 11	-3.93217
A_44_P252756	Flt3	fms-related tyrosine kinase 3	-3.59059
A_44_P198957	Ntn5	netrin 5	-3.06765
A_44_P207963	Afap1	actin filament associated protein 1	-2.87654
A_44_P116237	Robo4	roundabout guidance receptor 4	-2.70198
A_44_P402468	Arrb1	arrestin, beta 1	-2.64815
A_43_P21520	Lrp8	LDL receptor related protein 8	-2.15664
A_44_P1020422	Nes	nestin	-1.8834
A_44_P285741; A_44_P209817	Cav1	caveolin 1, caveolae protein	-1.66531
A_44_P294658	Gng5	guanine nucleotide binding protein (G protein), gamma 5	-1.53663
A_42_P487852	Plec	plectin	1.28486
A_44_P194230	Slit2	slit guidance ligand 2	1.32814
A_42_P700674	Actg1	actin, gamma 1	1.34984
A_42_P717643	Nck1	NCK adaptor protein 1	1.35528
A_44_P1037131	Actr1a	ARP1 actin-related protein 1 homolog A, centractin alpha (yeast)	1.40939
A_44_P228599	Sec22b	SEC22 homolog B, vesicle trafficking protein	1.50873
A_42_P499859	Pard6a	par-6 family cell polarity regulator alpha	1.52867
A_44_P172814	Tubb5	tubulin, beta 5 class I	1.53505
A_44_P191864	Hras	Harvey rat sarcoma virus oncogene	1.56763
A_44_P325005	Pak1	p21 protein (Cdc42/Rac)-activated kinase 1	1.61581
A_44_P139998	Ctnnd2	catenin delta 2	1.6176
A_44_P442941	Ralbp1	ralA binding protein 1	1.63764
A_44_P177448; A_44_P230640	Pafah1b1	platelet-activating factor acetylhydrolase 1b, regulatory subunit 1	1.64701
A_44_P377492	Dctn6	dynactin subunit 6	1.65408
A_44_P354266	Capza2	capping protein (actin filament) muscle Z-line, alpha 2	1.6562
A_44_P622992	Tuba8	tubulin, alpha 8	1.6656
A_42_P689755	Pak2	p21 protein (Cdc42/Rac)-activated kinase 2	1.67811
A_42_P620042	Gsk3b	glycogen synthase kinase 3 beta	1.68859
A_44_P555021	Cdc42	cell division cycle 42	1.68954
A_44_P825566	Tubb4a	tubulin, beta 4A class IVa	1.69494
A_42_P781659	Reps1	RALBP1 associated Eps domain containing 1	1.71052
A_42_P509314	Tubb3	tubulin, beta 3 class III	1.7236
A_42_P734688	Tec	tec protein tyrosine kinase	1.72517
A_43_P23209	Dync2li1	dynein cytoplasmic 2 light intermediate chain 1	1.76162
A_43_P19433	Farp2	FERM, ARH/RhoGEF and pleckstrin domain protein 2	1.76514
A_44_P998707	Dctn4	dynactin subunit 4	1.76957
A_44_P222021	Tubb4b	tubulin, beta 4B class IVb	1.78287
A_43_P12708	Src	SRC proto-oncogene, non-receptor tyrosine kinase	1.78524
A_44_P876363	Vav2	vav guanine nucleotide exchange factor 2	1.79478
A_43_P11377	Pin1	peptidylprolyl cis/trans isomerase, NIMA-interacting 1	1.79572
A_44_P189343	Kifc2	kinesin family member C2	1.80413
A_44_P423810; A_44_P423803	Actb	actin, beta	1.82197
A_44_P1022458; A_44_P468746	Tubb6	tubulin, beta 6 class V	1.86101
A_44_P187166; A_44_P210410	Tubb2a	tubulin, beta 2A class IIa	1.8776
A_43_P12651	Limk1	LIM domain kinase 1	1.88619
A_44_P508294	Arhgef1	Rho guanine nucleotide exchange factor 1	1.89465
A_44_P456642	Dctn2	dynactin subunit 2	1.91355
A_44_P205771	Dync1i2	dynein cytoplasmic 1 intermediate chain 2	1.93268
A_43_P11494	Prph	peripherin	1.97379
A_44_P1024315	Slit3	slit guidance ligand 3	1.97656
A_44_P395709	Rac1	ras-related C3 botulinum toxin substrate 1	1.97851
A_44_P144277	Pkn1	protein kinase N1	1.99088
A_44_P282433	Akt1	v-akt murine thymoma viral oncogene homolog 1	1.99335
A_42_P620591	Arpc3	actin related protein 2/3 complex, subunit 3	2.014
A_43_P22805; A_44_P330755	Unc5d	unc-5 netrin receptor D	2.02455
A_43_P12976	Efna5	ephrin A5	2.02875
A_44_P384090	Des	desmin	2.05107
A_42_P574153	Ndel1	nudE neurodevelopment protein 1-like 1	2.07729
A_44_P224453	Kif5a	kinesin family member 5A	2.07997
A_44_P1006377; A_44_P1045425; A_44_P667865	Ptk2	protein tyrosine kinase 2	2.08785
A_43_P12871	Rtn4r	reticulon 4 receptor	2.08843
A_44_P472942	Stxbp1	syntaxin binding protein 1	2.11563
A_42_P509365	Vim	vimentin	2.11948
A_43_P10161	Kifap3	kinesin-associated protein 3	2.14037
A_44_P235679; A_44_P343267	Gng2	guanine nucleotide binding protein (G protein), gamma 2	2.14419
A_44_P556989	Ngfr	nerve growth factor receptor	2.16825
A_44_P381837	Exoc3	exocyst complex component 3	2.17473
A_44_P548468; A_44_P274036	Kif5b	kinesin family member 5B	2.25506
A_44_P149080; A_44_P149087	Fyn	FYN proto-oncogene, Src family tyrosine kinase	2.25642
A_44_P294687	Cdk5	cyclin-dependent kinase 5	2.26886
A_44_P763674; A_44_P503446	Ephb1	Eph receptor B1	2.27752
A_44_P132470	Pfn1	profilin 1	2.29974
A_44_P220519	Lingo1	leucine rich repeat and Ig domain containing 1	2.3248
A_44_P140520	Tuba1a	tubulin, alpha 1A	2.32801
A_43_P10746	Tuba4a	tubulin, alpha 4A	2.33327
A_44_P339818	Ralgds	ral guanine nucleotide dissociation stimulator	2.35511
A_44_P1039856	Rock1	Rho-associated coiled-coil containing protein kinase 1	2.3663
A_42_P552143	Cfl1	cofilin 1, non-muscle	2.3879
A_42_P752336	Nefm	neurofilament, medium polypeptide	2.39451
A_44_P409729	Opa1	optic atrophy 1	2.42774
A_44_P338970	Pld1	phospholipase D1	2.49513
A_42_P491376; A_44_P109848	Srgap2	SLIT-ROBO Rho GTPase activating protein 2	2.49804
A_44_P900672	Robo2	roundabout guidance receptor 2	2.53023
A_42_P655382	Dctn3	dynactin 3	2.53522
A_44_P557233	Mag	myelin-associated glycoprotein	2.5509
A_44_P116449	Rala	v-ral simian leukemia viral oncogene homolog A (ras related)	2.56844
A_44_P196456	Gnb2	guanine nucleotide binding protein (G protein), beta polypeptide 2	2.63374
A_44_P104271	Tiam1	T-cell lymphoma invasion and metastasis 1	2.69071
A_43_P11134	Arpc5	actin related protein 2/3 complex, subunit 5	2.74607
A_44_P421375	Ina	internexin neuronal intermediate filament protein, alpha	2.79197
A_44_P776188	Actr1b	ARP1 actin-related protein 1 homolog B, centractin beta (yeast)	3.0505
A_44_P348868	Dync1h1	dynein cytoplasmic 1 heavy chain 1	3.08077
A_43_P12216; A_44_P209459; A_43_P10653	Pafah1b2	platelet-activating factor acetylhydrolase 1b, catalytic subunit 2	3.44073
A_44_P402445	Nefh	neurofilament, heavy polypeptide	3.46151
A_44_P591351	Gna12	guanine nucleotide binding protein (G protein) alpha 12	3.69708
A_44_P311647	Dpysl2	dihydropyrimidinase-like 2	3.75472
A_44_P313810	Dync1i1	dynein cytoplasmic 1 intermediate chain 1	3.79539
A_44_P325841	Dctn1	dynactin subunit 1	3.85676
A_44_P409339; A_44_P526933; A_44_P254254	Ctnnb1	catenin beta 1	3.92859
A_43_P10689	Synm	synemin	4.17122
A_44_P301863; A_44_P963309	Gng12	guanine nucleotide binding protein (G protein), gamma 12	4.23175
A_44_P177726; A_44_P464502	Gfap	glial fibrillary acidic protein	4.25029
A_44_P272070	Ntng2	netrin G2	4.51239
A_44_P294737	Reln	reelin	4.63773
A_44_P1034439; A_44_P337351	Cxcl12	chemokine (C-X-C motif) ligand 12	5.97969
A_44_P532686	Efnb1	ephrin B1	6.68827
A_44_P310960; A_44_P121167; A_44_P386164; A_44_P1008073	Marcks	myristoylated alanine rich protein kinase C substrate	6.9392
A_44_P927153	Gnb1	guanine nucleotide binding protein (G protein), beta polypeptide 1	7.72678
A_44_P150267	Akap13	A-kinase anchoring protein 13	7.92333

## Sheet: Figure 9
Significantly regulated genes in endosomal-lysosomal pathway.
Prob IDs	Gene Symbol	Gene Name	FC [K5 + SP] vs [K5]
A_44_P217465	Gabrr2	gamma-aminobutyric acid (GABA) A receptor, rho 2	-4.48133
A_44_P215880	Rilp	Rab interacting lysosomal protein	-3.97651
A_44_P158783; A_44_P149380; A_42_P743825	Aoc3	amine oxidase, copper containing 3	-3.44916
A_44_P249164; A_44_P313708	Gabbr1	gamma-aminobutyric acid (GABA) B receptor 1	-3.10403
A_42_P641587	Gabrb2	gamma-aminobutyric acid (GABA) A receptor, beta 2	-3.03226
A_44_P186165	Rab17	RAB17, member RAS oncogene family	-2.96154
A_43_P20466; A_44_P286471	Sec24a	SEC24 homolog A, COPII coat complex component	-2.45189
A_44_P592479	Snap23	synaptosomal-associated protein 23	-2.3731
A_43_P13076	Gabrg1	gamma-aminobutyric acid (GABA) A receptor, gamma 1	-2.22247
A_43_P12194	Aldh9a1	aldehyde dehydrogenase 9 family, member A1	-2.06483
A_44_P822989	Rab11fip1	RAB11 family interacting protein 1 (class I)	-2.02327
A_43_P12141	Stx7	syntaxin 7	-1.66043
A_44_P1046816	Stx8	syntaxin 8	1.34552
A_42_P700674	Actg1	actin, gamma 1	1.34984
A_44_P170351	Vamp5	vesicle-associated membrane protein 5	1.47656
A_43_P11897	Gabrd	gamma-aminobutyric acid (GABA) A receptor, delta	1.58536
A_43_P10076	Stx6	syntaxin 6	1.58898
A_44_P536724	Rabepk	Rab9 effector protein with kelch motifs	1.60425
A_44_P205887	Rab14	RAB14, member RAS oncogene family	1.63369
A_42_P703403	Clta	clathrin, light chain A	1.63894
A_44_P463530	Optn	optineurin	1.70172
A_44_P330170	Dnm1l	dynamin 1-like	1.77307
A_43_P14179	Ap2m1	adaptor-related protein complex 2, mu 1 subunit	1.79619
A_44_P265807	Aldh3a2	aldehyde dehydrogenase 3 family, member A2	1.81197
A_44_P423810; A_44_P423803	Actb	actin, beta	1.82197
A_42_P772965	Aldh7a1	aldehyde dehydrogenase 7 family, member A1	1.83335
A_44_P897247; A_44_P554795	Rab11a	RAB11a, member RAS oncogene family	1.86022
A_43_P13894	Eea1	early endosome antigen 1	1.86386
A_42_P516640	Rabep1	rabaptin, RAB GTPase binding effector protein 1	1.86616
A_44_P711740	Rab40c	Rab40c, member RAS oncogene family	1.8799
A_44_P250281; A_44_P503022	Hip1	huntingtin interacting protein 1	1.8839
A_44_P494521	Sec24b	SEC24 homolog B, COPII coat complex component	1.89554
A_44_P388973	Got1	glutamic-oxaloacetic transaminase 1, soluble	1.91401
A_44_P243145	Nsf	N-ethylmaleimide-sensitive factor	1.91963
A_44_P520829	Pik3r4	phosphoinositide-3-kinase, regulatory subunit 4	1.92832
A_44_P959399	Sar1a	secretion associated, Ras related GTPase 1A	1.94564
A_44_P251756	Stx12	syntaxin 12	1.95433
A_42_P550172	Hip1r	huntingtin interacting protein 1 related	1.95801
A_44_P438193; A_43_P12474	Ap2a2	adaptor-related protein complex 2, alpha 2 subunit	1.961
A_44_P230030	Snap29	synaptosomal-associated protein 29	1.99994
A_43_P15577	Rab11b	RAB11B, member RAS oncogene family	2.08544
A_44_P413979; A_44_P301789	Rab10	RAB10, member RAS oncogene family	2.15876
A_44_P487162; A_44_P487157	Rab6a	RAB6A, member RAS oncogene family	2.18949
A_44_P360501	Gabrb1	gamma-aminobutyric acid (GABA) A receptor, beta 1	2.25513
A_44_P312546	Aldh2	aldehyde dehydrogenase 2 family (mitochondrial)	2.34005
A_44_P1004340	Sar1b	secretion associated, Ras related GTPase 1B	2.34646
A_44_P1030669	Bin1	bridging integrator 1	2.36793
A_44_P993121	Rab9a	RAB9A, member RAS oncogene family	2.38396
A_44_P431039; A_44_P1048404	Rab8a	RAB8A, member RAS oncogene family	2.40641
A_44_P147317; A_44_P1023688	Ap2b1	adaptor-related protein complex 2, beta 1 subunit	2.40986
A_43_P12922; A_44_P1046554	Ubqln1	ubiquilin 1	2.44085
A_43_P14574	Vamp3	vesicle-associated membrane protein 3	2.47835
A_44_P409336	Snap25	synaptosomal-associated protein 25	2.47957
A_44_P209461	Rab28	RAB28, member RAS oncogene family	2.51485
A_44_P379420	Gdi1	GDP dissociation inhibitor 1	2.51991
A_42_P638128	Actg2	actin, gamma 2, smooth muscle, enteric	2.60218
A_44_P380839	Rab31	RAB31, member RAS oncogene family	2.66092
A_44_P187374; A_43_P14252	Rab5c	RAB5C, member RAS oncogene family	2.66463
A_44_P430874; A_44_P430872	Rab21	RAB21, member RAS oncogene family	2.81398
A_43_P21148; A_44_P612824	Gabra1	gamma-aminobutyric acid (GABA) A receptor, alpha 1	2.82683
A_43_P14433	Gcc2	GRIP and coiled-coil domain containing 2	2.94678
A_44_P338680	Cltb	clathrin, light chain B	3.17491
A_44_P447539; A_43_P11508	Vamp2	vesicle-associated membrane protein 2	3.36331
A_44_P1053383	Rab7a	RAB7A, member RAS oncogene family	3.43079
A_42_P744999	Rab12	RAB12, member RAS oncogene family	3.7651
A_44_P155775; A_44_P745177; A_44_P706953	Vamp4	vesicle-associated membrane protein 4	3.83425
A_42_P569832; A_44_P321583	Rab6b	RAB6B, member RAS oncogene family	3.96267
A_43_P10851; A_44_P991239	Sh3glb1	SH3-domain GRB2-like endophilin B1	4.01528
A_43_P12011	Cltc	clathrin, heavy chain (Hc)	4.11264
A_44_P486055	Rab27b	RAB27B, member RAS oncogene family	4.38787

## Sheet: Figure 10
Significantly regulated genes in energy metabolism.
Prob IDs	Gene Symbol	Gene Name	FC [K5 + SP] vs [K5]
A_42_P614984	Ucp1	uncoupling protein 1 (mitochondrial, proton carrier)	-3.74743
A_44_P158783; A_44_P149380; A_42_P743825	G6pc	glucose-6-phosphatase, catalytic subunit	-3.44916
A_44_P523853	Pygm	phosphorylase, glycogen, muscle	-3.24423
A_44_P316819	Foxred2	FAD-dependent oxidoreductase domain containing 2	-2.79313
A_43_P11919	Pgam2	phosphoglycerate mutase 2	-2.4064
A_43_P12194	Aldh9a1	aldehyde dehydrogenase 9 family, member A1	-2.06483
A_44_P513193	Gamt	guanidinoacetate N-methyltransferase	-1.58049
A_44_P181503	Suclg2	succinate-CoA ligase, GDP-forming, beta subunit	-1.37905
A_44_P154112	Prkaa2	protein kinase, AMP-activated, alpha 2 catalytic subunit	1.26043
A_44_P110117	Ndufb7	NADH dehydrogenase (ubiquinone) 1 beta subcomplex, 7	1.27775
A_42_P654061	Acsl4	acyl-CoA synthetase long-chain family member 4	1.338
A_42_P599810	Idh3g	isocitrate dehydrogenase 3 (NAD), gamma	1.40681
A_43_P16415	Ndufv1	NADH dehydrogenase (ubiquinone) flavoprotein 1	1.41351
A_44_P377784	Ndufa12	NADH:ubiquinone oxidoreductase subunit A12	1.42362
A_44_P178366	Ndufs7	NADH dehydrogenase (ubiquinone) Fe-S protein 7	1.442
A_42_P708614	Ndufa6	NADH dehydrogenase (ubiquinone) 1 alpha subcomplex, 6	1.49404
A_43_P15614	Pfkp	phosphofructokinase, platelet	1.50418
A_43_P12569	Idh1	isocitrate dehydrogenase 1 (NADP+)	1.50988
A_44_P362889	Ndufa1	NADH dehydrogenase (ubiquinone) 1 alpha subcomplex, 1	1.51037
A_44_P414066	Ldhb	lactate dehydrogenase B	1.54228
A_44_P1038392	Cox7a2	cytochrome c oxidase subunit VIIa polypeptide 2	1.54591
A_44_P1038392	Cox7a2l2	cytochrome c oxidase subunit VIIa polypeptide 2-like 2	1.54591
A_42_P480346	Ndufa13	NADH:ubiquinone oxidoreductase subunit A13	1.55656
A_44_P132523	Ndufs8	NADH dehydrogenase (ubiquinone) Fe-S protein 8	1.57192
A_44_P358384	Dlat	dihydrolipoamide S-acetyltransferase	1.60054
A_42_P780997	Atp5e	ATP synthase, H+ transporting, mitochondrial F1 complex, epsilon subunit	1.61707
A_44_P264299	Ckb	creatine kinase, brain	1.63884
A_44_P1037972	Ckmt1b	creatine kinase, mitochondrial 1B	1.64119
A_44_P1043979	Ndufs5	NADH dehydrogenase (ubiquinone) Fe-S protein 5	1.64728
A_42_P765830	Ndufb5	NADH dehydrogenase (ubiquinone) 1 beta subcomplex, 5	1.65545
A_43_P11642	Ndufa5	NADH:ubiquinone oxidoreductase subunit A5	1.67113
A_44_P273863	LOC679739	NADH dehydrogenase (ubiquinone) Fe-S protein 6	1.67326
A_42_P702941	Ndufs3	NADH dehydrogenase (ubiquinone) Fe-S protein 3	1.67566
A_44_P134970	Ndufa10	NADH dehydrogenase (ubiquinone) 1 alpha subcomplex 10	1.69002
A_44_P158899	Gpd2	glycerol-3-phosphate dehydrogenase 2	1.69525
A_42_P743310	Atp5f1	ATP synthase, H+ transporting, mitochondrial Fo complex, subunit B1	1.69985
A_43_P15355	Cs	citrate synthase	1.7106
A_43_P14184	Acadl	acyl-CoA dehydrogenase, long chain	1.73369
A_44_P428197; A_44_P356291; A_42_P668800	Uqcrb	ubiquinol-cytochrome c reductase binding protein	1.73698
A_44_P541171	Aasdh	aminoadipate-semialdehyde dehydrogenase	1.73772
A_42_P823679	Atp5o	ATP synthase, H+ transporting, mitochondrial F1 complex, O subunit	1.74134
A_44_P1007131	Ndufv3	NADH dehydrogenase (ubiquinone) flavoprotein 3	1.74432
A_44_P259617	Ndufa4	NADH dehydrogenase (ubiquinone) 1 alpha subcomplex, 4	1.75148
A_44_P165989	Idh2	isocitrate dehydrogenase 2 (NADP+), mitochondrial	1.75726
A_42_P620907	Ndufb3	NADH:ubiquinone oxidoreductase subunit B3	1.77359
A_43_P12879	Idh3a	isocitrate dehydrogenase 3 (NAD+) alpha	1.77746
A_42_P684538	Slc2a1	solute carrier family 2 (facilitated glucose transporter), member 1	1.7818
A_43_P15344; A_44_P484950	Atp5g3	ATP synthase, H+ transporting, mitochondrial Fo complex, subunit C3 (subunit 9)	1.7867
A_42_P783113	Ndufab1	NADH dehydrogenase (ubiquinone) 1, alpha/beta subcomplex, 1	1.80144
A_44_P265807	Aldh3a2	aldehyde dehydrogenase 3 family, member A2	1.81197
A_42_P570919	Akr1a1	aldo-keto reductase family 1, member A1 (aldehyde reductase)	1.81254
A_42_P772965	Aldh7a1	aldehyde dehydrogenase 7 family, member A1	1.83335
A_43_P11770	G6pd	glucose-6-phosphate dehydrogenase	1.85127
A_43_P13029	Acsl3	acyl-CoA synthetase long-chain family member 3	1.87313
A_44_P369847	Keap1	Kelch-like ECH-associated protein 1	1.88278
A_42_P623688	Gatm	glycine amidinotransferase (L-arginine:glycine amidinotransferase)	1.90615
A_44_P388973	Got1	glutamic-oxaloacetic transaminase 1, soluble	1.91401
A_43_P12753	Pgam1	phosphoglycerate mutase 1	1.91686
A_42_P489478	Cox7b	cytochrome c oxidase subunit VIIb	1.93312
A_44_P402375	Por	P450 (cytochrome) oxidoreductase	1.94196
A_44_P1054280	Pck2	phosphoenolpyruvate carboxykinase 2 (mitochondrial)	1.95404
A_42_P728925; A_44_P414170	Gpi	glucose-6-phosphate isomerase	1.9575
A_42_P655706	Ndufb4	NADH dehydrogenase (ubiquinone) 1 beta subcomplex 4	1.97838
A_44_P193966	Acsl6	acyl-CoA synthetase long-chain family member 6	1.98358
A_44_P193181	Gapdh	glyceraldehyde-3-phosphate dehydrogenase	1.99784
A_43_P12602; A_44_P1023264	Slc37a4	solute carrier family 37 (glucose-6-phosphate transporter), member 4	2.01175
A_44_P297250; A_42_P642743	Fh	fumarate hydratase	2.04087
A_44_P155549; A_42_P615837	Ckmt2	creatine kinase, mitochondrial 2	2.04146
A_43_P13054	Hadh	hydroxyacyl-CoA dehydrogenase	2.0426
A_43_P12756	Pkm	pyruvate kinase, muscle	2.08788
A_43_P12860	Cox5b	cytochrome c oxidase subunit Vb	2.09605
A_44_P271541	Atp5l	ATP synthase, H+ transporting, mitochondrial Fo complex, subunit G	2.09992
A_43_P13066	Echs1	enoyl CoA hydratase, short chain, 1, mitochondrial	2.10723
A_44_P217250	Eno3	enolase 3, beta, muscle	2.10824
A_44_P428782	Scp2	sterol carrier protein 2	2.12868
A_44_P242329; A_44_P242321	Acaa2	acetyl-CoA acyltransferase 2	2.13678
A_44_P117015	Ndufb2	NADH dehydrogenase (ubiquinone) 1 beta subcomplex, 2	2.15824
A_42_P533312	Pc	pyruvate carboxylase	2.16213
A_42_P462239	Acad9	acyl-CoA dehydrogenase family, member 9	2.18904
A_44_P851810; A_44_P554332; A_43_P14175	Cycs	cytochrome c, somatic	2.19913
A_43_P14175	LOC100363502	cytochrome c, somatic-like	2.19913
A_44_P522396	Etfdh	electron-transferring-flavoprotein dehydrogenase	2.21814
A_43_P10062	Adhfe1	alcohol dehydrogenase, iron containing, 1	2.28245
A_44_P255359	Ndufs2	NADH dehydrogenase (ubiquinone) Fe-S protein 2	2.28483
A_44_P312546	Aldh2	aldehyde dehydrogenase 2 family (mitochondrial)	2.34005
A_44_P399999	Suclg1	succinate-CoA ligase, alpha subunit	2.34793
A_44_P251212	Pfkm	phosphofructokinase, muscle	2.35528
A_42_P580733	Dlst	dihydrolipoamide S-succinyltransferase (E2 component of 2-oxo-glutarate complex)	2.3911
A_44_P1049865	Crot	carnitine O-octanoyltransferase	2.39794
A_44_P198349	Aco2	aconitase 2	2.41704
A_44_P413701	Mdh2	malate dehydrogenase 2	2.42899
A_44_P468323; A_44_P341870	Prkag2	protein kinase, AMP-activated, gamma 2 non-catalytic subunit	2.44116
A_42_P526030	Decr1	2,4-dienoyl CoA reductase 1, mitochondrial	2.46161
A_44_P400202; A_44_P480296	Hadha	hydroxyacyl-CoA dehydrogenase/3-ketoacyl-CoA thiolase/enoyl-CoA hydratase (trifunctional protein), alpha subunit	2.4946
A_43_P11538; A_44_P139536	Hk1	hexokinase 1	2.4992
A_44_P127442; A_44_P357870	Cpt1a	carnitine palmitoyltransferase 1a, liver	2.55019
A_44_P487123; A_44_P320839	Slc25a27	solute carrier family 25, member 27	2.65153
A_44_P1056161	Prkab1	protein kinase, AMP-activated, beta 1 non-catalytic subunit	2.71009
A_43_P11926	Acox1	acyl-CoA oxidase 1, palmitoyl	2.77393
A_44_P330131	Cox8c	cytochrome c oxidase, subunit VIIIc	2.78006
A_44_P258912	Aldoa	aldolase, fructose-bisphosphate A	2.85474
A_42_P781006	Slc6a8	solute carrier family 6 (neurotransmitter transporter), member 8	2.92217
A_42_P634674	Cox5a	cytochrome c oxidase, subunit Va	2.95231
A_44_P165820	Sdha	succinate dehydrogenase complex, subunit A, flavoprotein (Fp)	2.96224
A_43_P14632; A_44_P172489	Acsl1	acyl-CoA synthetase long-chain family member 1	3.37155
A_42_P529193	Sdhc	succinate dehydrogenase complex, subunit C, integral membrane protein	3.45812
A_44_P869808	Ogdh	oxoglutarate (alpha-ketoglutarate) dehydrogenase (lipoamide)	3.73278
A_43_P14167; A_44_P356344	Ndufc2	NADH dehydrogenase (ubiquinone) 1, subcomplex unknown, 2	3.84615
A_44_P554741; A_44_P742369; A_44_P491590; A_44_P177425	Creb1	cAMP responsive element binding protein 1	4.2007
A_43_P14931	Nfe2l2	nuclear factor, erythroid 2-like 2	4.22387
A_44_P840715	Galm	galactose mutarotase (aldose 1-epimerase)	4.60354

## Sheet: Figure 11
Significantly regulated genes in amino acid synthesis and tRNA aminoacylation.
Prob IDs	Gene Symbol	Gene Name	FC [K5 + SP] vs [K5]
A_44_P541461	Alas2	5'-aminolevulinate synthase 2	-2.49871
A_44_P106923	Sp1	Sp1 transcription factor	-1.89911
A_44_P296180	Arg2	arginase 2	-1.4394
A_44_P531511	Rars	arginyl-tRNA synthetase	1.46031
A_42_P724600	Tars	threonyl-tRNA synthetase	1.49538
A_43_P12811	Srm	spermidine synthase	1.57694
A_44_P187524	Aars	alanyl-tRNA synthetase	1.68012
A_44_P524846	Sars	seryl-tRNA synthetase	1.69471
A_43_P14163	Odc1	ornithine decarboxylase 1	1.72661
A_44_P315714	Asl	argininosuccinate lyase	1.72683
A_44_P495480	Fos	FBJ osteosarcoma oncogene	1.76888
A_44_P280933	Vars	valyl-tRNA synthetase	1.76925
A_42_P493380	Myc	myelocytomatosis oncogene	1.80268
A_43_P22685	Lars	leucyl-tRNA synthetase	1.83296
A_44_P239009;A_42_P475759	Gars	glycyl-tRNA synthetase	1.83666
A_44_P369847	Keap1	Kelch-like ECH-associated protein 1	1.88278
A_44_P442733	Mafg	v-maf avian musculoaponeurotic fibrosarcoma oncogene homolog G	1.91317
A_44_P388973	Got1	glutamic-oxaloacetic transaminase 1, soluble	1.91401
A_44_P518385	Yars	tyrosyl-tRNA synthetase	1.93218
A_43_P14646	Kars	lysyl-tRNA synthetase	1.99789
A_42_P758222	Arg1	arginase 1	2.01092
A_44_P447373	Ass1	argininosuccinate synthase 1	2.01667
A_44_P146969	Zfp148	zinc finger protein 148	2.02906
A_42_P595591	Amd1	adenosylmethionine decarboxylase 1	2.08631
A_44_P255397	Cars	cysteinyl-tRNA synthetase	2.10666
A_44_P994550	Rars2	arginyl-tRNA synthetase 2, mitochondrial	2.1243
A_44_P113842	Max	MYC associated factor X	2.15808
A_44_P532038	Aldh18a1	aldehyde dehydrogenase 18 family, member A1	2.26146
A_42_P741027	Jun	jun proto-oncogene	2.70928
A_44_P507274	Dars	aspartyl-tRNA synthetase	2.87039
A_43_P10581	Mafk	v-maf avian musculoaponeurotic fibrosarcoma oncogene homolog K	2.9451
A_44_P443228	Fech	ferrochelatase	2.97197
A_43_P12236	Oat	ornithine aminotransferase	3.02963
A_43_P14157	Glud1	glutamate dehydrogenase 1	3.0982
A_44_P506313;A_44_P607062	Iars	isoleucyl-tRNA synthetase	3.17694
A_44_P1011253	Nars	asparaginyl-tRNA synthetase	3.19618
A_43_P14931	Nfe2l2	nuclear factor, erythroid 2-like 2	4.22387
A_43_P15517;A_42_P537443	Jund	jun D proto-oncogene	4.55818
A_44_P1000383;A_44_P1000389	Eprs	glutamyl-prolyl-tRNA synthetase	5.76155

[truncated: 6 more sheets: Figure 12, Figure 13, Figure 14, Figure 15, Info, Foglio2]
